# Supplementary material for: Identifying diagnostic markers and constructing a prognostic model for small-cell lung cancer based on blood exosome-related genes and machine-learning methods
Source: Front Oncol. 2022 Dec 22;12:1077118. doi: 10.3389/fonc.2022.1077118 (PMC9814973; doi:10.3389/fonc.2022.1077118)
Supplement: Supplementary file 3 [file Table_1.xls]

## Sheet: Sheet1
Table S1. The clinical baseline information of SCLC patients in GSE60052
CliSample_title	geo_accession	Group	Age	Gender	Smoke	TNM stage	UICC stage	Collapsed Stage	Months	Survival Status
15	GSM1464293	tumor	70.17	Male	Smoker	T2aN2M0	IIIA	3	22.7	Alive
18	GSM1464296	tumor	50.03	Male	Smoker	T2bN0M0	IIA	2	14.6	Alive
27	GSM1464303	tumor	39.44	Male	Smoker	T4N2M0	IIIB	3	17	Alive
08-3085	GSM1464320	tumor	61	Male	Smoker	T3N2M0	IIIA	3	1	Alive
08-3256	GSM1464321	tumor	61	Male	Smoker	T3N2M0	IIIA	3	11.9	Alive
08-3503	GSM1464323	tumor	63	Male	Smoker	T2aN2M0	IIIA	3	4	Alive
09-450	GSM1464331	tumor	66	Male	Smoker	T4N2M0	IIIB	3	11.2	Alive
10-144	GSM1464332	tumor	64	Male	Smoker	T3N2M0	IIIA	3	5	Alive
10-158	GSM1464333	tumor	36	Male	Smoker	T2aN2M0	IIIA	3	39.6	Alive
10-2275	GSM1464336	tumor	57	Male	Smoker	T3N2M0	IIIA	3	26.1	Alive
10-5656	GSM1464348	tumor	55	Male	Smoker	T2aN2M0	IIIA	3	16.9	Alive
10-5716	GSM1464349	tumor	54	Male	Smoker	T2aN2M0R0	IIIA	3	5	Alive
10-6017	GSM1464350	tumor	47	Male	Smoker	T2N2M0	IIIA	3	26	Alive
11-1085	GSM1464352	tumor	52	Male	Smoker	T1aN0M0	IA	1	33.4	Alive
11-283	GSM1464354	tumor	64	Male	Smoker	T2bN2M0	IIIA	3	26.1	Alive
11-548	GSM1464365	tumor	58	Male	Smoker	T1bN2M0	IIIA	3	7.5	Alive
12-738	GSM1464361	tumor	53	Male	Smoker	T2bN2M0	IIIA	3	16.3	Alive
4	GSM1464313	tumor	43.24	Male	No-smoker	NA	IIIA/IIIB	3	13.3	Alive
07-3747	GSM1464319	tumor	62	Male	No-smoker	T3N2M0	IIIA	3	11	Alive
08-4454	GSM1464328	tumor	55	Male	No-smoker	T2N1M0	IIB	2	9.9	Alive
25	GSM1464301	tumor	46.69	Male	Smoker	T3N2M0	IIIA	3	21.2	Dead
32	GSM1464308	tumor	58.53	Male	Smoker	T1bN2M0	IIIA	3	8.2	Dead
33	GSM1464309	tumor	57.57	Male	Smoker	T2bN2M0	IIIA	3	6.1	Dead
36	GSM1464311	tumor	56.79	Male	Smoker	T1bN2M0	IIIA	3	4.2	Dead
08-3483	GSM1464322	tumor	66	Male	Smoker	T2aN0M0	IB	1	66.2	Dead
08-3758	GSM1464325	tumor	70	Male	Smoker	T2aN0M0	IA	1	65.5	Dead
08-4386	GSM1464327	tumor	45	Male	Smoker	T2N0M0	IA	1	63.9	Dead
08-4497	GSM1464329	tumor	51	Male	Smoker	T2aN1M0	IIA	2	63.6	Dead
10-4914	GSM1464342	tumor	52	Male	Smoker	T4N2M1	IV	4	2.8	Dead
10-5484	GSM1464347	tumor	69	Male	Smoker	T1bN2M0	IIIA	3	1	Dead
11-2810	GSM1464353	tumor	65	Male	Smoker	T1bN0M0	IA	1	32.6	Dead
11-4	GSM1464356	tumor	71	Male	Smoker	T1N2M0	IIIA	3	37.8	Dead
11-4430	GSM1464355	tumor	59	Male	Smoker	T4N1M0	IIIB	3	30.1	Dead
12-1353	GSM1464357	tumor	75	Male	Smoker	T2aN2M0	IIIA	3	2	Dead
12-2013	GSM1464359	tumor	60	Male	Smoker	T2aN2M0	IIIA	3	22.3	Dead
12-3716	GSM1464367	tumor	70	Male	Smoker	T2aN1M0	IIA	2	20	Dead
20	GSM1464297	tumor	65.42	Male	No-smoker	T1bN0M0	IA	1	23.1	Dead
21	GSM1464298	tumor	50.77	Male	No-smoker	T1aN0M0	IA	1	28.4	Dead
29	GSM1464305	tumor	64.36	Male	No-smoker	T2bN3M0	IIIB	3	12.2	Dead
31	GSM1464307	tumor	56.45	Male	No-smoker	T2bN1M0	IIB	2	11.9	Dead
10-1708	GSM1464334	tumor	62	Male	No-smoker	T2aN0M0	IB	1	46.4	Dead
12-703	GSM1464360	tumor	45	Male	No-smoker	T2aN2M0	IIIA	3	27.3	Dead
12-814	GSM1464362	tumor	55	Male	No-smoker	T2bN2M0	IIB	2	26.7	Dead
6	GSM1464315	tumor	66.65	Female	No-smoker	T2aN2M0	IIIA	3	8.4	Alive
26	GSM1464302	tumor	44.34	Female	No-smoker	T2aN2M0	IIIA	3	6	Alive
08-4579	GSM1464330	tumor	52	Female	No-smoker	T3N0M0	IIB	2	39.8	Alive
5	GSM1464314	tumor	54.43	Female	No-smoker	T2bN0M0	IIA	2	63.4	Dead
12-1662	GSM1464358	tumor	66	Female	No-smoker	T2aN2M0	IIIA	3	22.9	Dead
