# Supplementary material for: Identifying diagnostic markers and constructing a prognostic model for small-cell lung cancer based on blood exosome-related genes and machine-learning methods
Source: Front Oncol. 2022 Dec 22;12:1077118. doi: 10.3389/fonc.2022.1077118 (PMC9814973; doi:10.3389/fonc.2022.1077118)
Supplement: Supplementary file 5 [file Table_3.xls]

## Sheet: Sheet1
Table S3. The results of LASSO, Random Forest and SVM-REF
mRNA	Algorithms	lncRNA	Algorithms	circRNA	Algorithms
ABHD17C	LASSO	AC006441.3	LASSO	hsa_circ_0007755	LASSO
AKAP5	LASSO	AC007998.3	LASSO	hsa_circ_0005087	LASSO
AVEN	LASSO	AC009779.2	LASSO	hsa_circ_0012300	LASSO
AZGP1	LASSO	AC009961.1	LASSO	hsa_circ_0000437	LASSO
C22orf46	LASSO	AC020978.5	LASSO	hsa_circ_0005505	LASSO
CCND1	LASSO	AC022150.4	LASSO	hsa_circ_0032822	LASSO
CD22	LASSO	AC022706.1	LASSO	hsa_circ_0034293	LASSO
CX3CR1	LASSO	AC023389.1	LASSO	hsa_circ_0000620	LASSO
CYP26B1	LASSO	AC067930.4	LASSO	hsa_circ_0036629	LASSO
EHBP1L1	LASSO	AC083855.2	LASSO	hsa_circ_0007637	LASSO
EPCAM	LASSO	AC092069.1	LASSO	hsa_circ_0005615	LASSO
HIST1H1E	LASSO	AC098613.1	LASSO	hsa_circ_0000711	LASSO
ID2	LASSO	AC132938.3	LASSO	hsa_circ_0000724	LASSO
ITPRIPL2	LASSO	AC137932.2	LASSO	hsa_circ_0005455	LASSO
KCNH2	LASSO	AC139769.2	LASSO	hsa_circ_0000799	LASSO
KLRF1	LASSO	AC244502.1	LASSO	hsa_circ_0002024	LASSO
MANEAL	LASSO	AL132639.2	LASSO	hsa_circ_0057582	LASSO
NACA2	LASSO	AL355816.2	LASSO	hsa_circ_0000994	LASSO
NET1	LASSO	AL355922.1	LASSO	hsa_circ_0002360	LASSO
NMU	LASSO	AL365295.1	LASSO	hsa_circ_0001258	LASSO
NRG1	LASSO	AL445524.1	LASSO	hsa_circ_0003759	LASSO
PRR11	LASSO	AP000547.3	LASSO	hsa_circ_0003910	LASSO
RAB13	LASSO	AP001189.3	LASSO	hsa_circ_0002479	LASSO
RERG	LASSO	AP001636.3	LASSO	hsa_circ_0071422	LASSO
RPEL1	LASSO	AP002954.1	LASSO	hsa_circ_0001398	LASSO
RPS29	LASSO	LINC00926	LASSO	hsa_circ_0003280	LASSO
SHOX2	LASSO	LINC01133	LASSO	hsa_circ_0001492	LASSO
TMEM26	LASSO	LINC01151	LASSO	hsa_circ_0077736	LASSO
TMIGD3	LASSO	LINC01918	LASSO	hsa_circ_0001654	LASSO
TRPV4	LASSO	MIR9-3HG	LASSO	hsa_circ_0001699	LASSO
ZFY	LASSO	TPRG1-AS1	LASSO	hsa_circ_0007411	LASSO
ZG16B	LASSO	VIM-AS1	LASSO	hsa_circ_0081311	LASSO
PTPRJ	Random Forest	ZNF503-AS1	LASSO	hsa_circ_0084606	LASSO
YPEL5	Random Forest	LINC00989	Random Forest	hsa_circ_0007443	LASSO
ID2	Random Forest	AC092069.1	Random Forest	hsa_circ_0001947	LASSO
IGF2BP3	Random Forest	AP001189.1	Random Forest	hsa_circ_0009024	LASSO
CNST	Random Forest	AC022150.4	Random Forest	hsa_circ_0001953	LASSO
HIST1H1E	Random Forest	AC139713.2	Random Forest	hsa_circ_0000437	Random Forest
HIST1H2AC	Random Forest	AP000547.3	Random Forest	hsa_circ_0001953	Random Forest
PTPRJ	SVM-REF	WDR11_AS1	Random Forest	hsa_circ_0002360	Random Forest
DAPP1	SVM-REF	AP001189.3	Random Forest	hsa_circ_0007443	Random Forest
FXYD5	SVM-REF	LINC00989	SVM-REF	hsa_circ_0007637	Random Forest
HLA-E	SVM-REF	AC092069.1	SVM-REF	hsa_circ_0005615	Random Forest
MAP3K7CL	SVM-REF	AP001189.1	SVM-REF	hsa_circ_0005455	Random Forest
HIST1H1E	SVM-REF	AC022150.4	SVM-REF	hsa_circ_0001258	Random Forest
CAVIN2	SVM-REF	AP000547.3	SVM-REF	hsa_circ_0001785	Random Forest
CNST	SVM-REF	WDR11_AS1	SVM-REF	hsa_circ_0000437	SVM-REF
TUBB1	SVM-REF			hsa_circ_0002360	SVM-REF
YPEL5	SVM-REF			hsa_circ_0001953	SVM-REF
RGS18	SVM-REF			hsa_circ_0000711	SVM-REF
RAB13	SVM-REF			hsa_circ_0007443	SVM-REF
CD226	SVM-REF			hsa_circ_0001258	SVM-REF
DNM3	SVM-REF			hsa_circ_0001785	SVM-REF
CX3CR1	SVM-REF			hsa_circ_0005615	SVM-REF
ID2	SVM-REF			hsa_circ_0007637	SVM-REF
IGF2BP3	SVM-REF			hsa_circ_0004296	SVM-REF
PRDX6	SVM-REF			hsa_circ_0005455	SVM-REF
VCL	SVM-REF			hsa_circ_0000799	SVM-REF
MFAP3L	SVM-REF			hsa_circ_0001492	SVM-REF
THBS1	SVM-REF			hsa_circ_0081311	SVM-REF
BEND2	SVM-REF			hsa_circ_0001247	SVM-REF
ANGPT1	SVM-REF			hsa_circ_0004751	SVM-REF
C22orf46	SVM-REF			hsa_circ_0057582	SVM-REF
F13A1	SVM-REF			hsa_circ_0004771	SVM-REF
ANKRD28	SVM-REF			hsa_circ_0009024	SVM-REF
SH3PXD2A	SVM-REF			hsa_circ_0000994	SVM-REF
OST4	SVM-REF			hsa_circ_0003302	SVM-REF
HIST1H1B	SVM-REF			hsa_circ_0060849	SVM-REF
EHBP1L1	SVM-REF			hsa_circ_0027464	SVM-REF
ITM2B	SVM-REF			hsa_circ_0001947	SVM-REF
				hsa_circ_0002484	SVM-REF
				hsa_circ_0000051	SVM-REF
				hsa_circ_0003759	SVM-REF
				hsa_circ_0001730	SVM-REF
