# Supplementary material for: Identifying diagnostic markers and constructing a prognostic model for small-cell lung cancer based on blood exosome-related genes and machine-learning methods
Source: Front Oncol. 2022 Dec 22;12:1077118. doi: 10.3389/fonc.2022.1077118 (PMC9814973; doi:10.3389/fonc.2022.1077118)
Supplement: Supplementary file 6 [file Table_4.xls]

## Sheet: network
Table S4. The CeRNA network
Node1	Node2	Network
hsa-miR-217	RAB4A	mRNA
hsa-miR-217	SH3PXD2A	mRNA
hsa-miR-217	TACC2	mRNA
hsa-miR-217	FIGN	mRNA
hsa-miR-217	ASAP2	mRNA
hsa-miR-217	ACVR2A	mRNA
hsa-miR-217	EPHA7	mRNA
hsa-miR-217	TMSB4X	mRNA
hsa-miR-217	hsa_circ_0000799	circRNA
hsa-miR-217	XIST	lncRNA
hsa-miR-217	MAGI2-AS3	lncRNA
hsa-miR-217	AC002464.1	lncRNA
hsa-miR-217	NEAT1	lncRNA
hsa-miR-217	CRNDE	lncRNA
hsa-miR-217	MALAT1	lncRNA
hsa-miR-217	LINC00534	lncRNA
hsa-miR-194-5p	THBS1	mRNA
hsa-miR-194-5p	ACVR1	mRNA
hsa-miR-194-5p	SDC4	mRNA
hsa-miR-194-5p	ID4	mRNA
hsa-miR-194-5p	ZFHX4	mRNA
hsa-miR-194-5p	hsa_circ_0000051	circRNA
hsa-let-7a-5p	CDCA8	mRNA
hsa-let-7a-5p	PRRX1	mRNA
hsa-let-7a-5p	SKIDA1	mRNA
hsa-let-7a-5p	TPP1	mRNA
hsa-let-7a-5p	B4GAT1	mRNA
hsa-let-7a-5p	LRIG3	mRNA
hsa-let-7a-5p	ESPL1	mRNA
hsa-let-7a-5p	COL4A1	mRNA
hsa-let-7a-5p	ARG2	mRNA
hsa-let-7a-5p	PRTG	mRNA
hsa-let-7a-5p	THBS1	mRNA
hsa-let-7a-5p	CCNF	mRNA
hsa-let-7a-5p	AC012184.2	mRNA
hsa-let-7a-5p	GJC1	mRNA
hsa-let-7a-5p	COL1A1	mRNA
hsa-let-7a-5p	NLK	mRNA
hsa-let-7a-5p	ITGB3	mRNA
hsa-let-7a-5p	FIGN	mRNA
hsa-let-7a-5p	COL5A2	mRNA
hsa-let-7a-5p	RRM2	mRNA
hsa-let-7a-5p	COL3A1	mRNA
hsa-let-7a-5p	KREMEN1	mRNA
hsa-let-7a-5p	CDC25A	mRNA
hsa-let-7a-5p	TRIM71	mRNA
hsa-let-7a-5p	KIF2A	mRNA
hsa-let-7a-5p	IGF2BP3	mRNA
hsa-let-7a-5p	COL1A2	mRNA
hsa-let-7a-5p	ACER2	mRNA
hsa-let-7a-5p	PGRMC1	mRNA
hsa-let-7a-5p	hsa_circ_0000437	circRNA
hsa-let-7a-5p	hsa_circ_0000799	circRNA
hsa-let-7g-5p	CDCA8	mRNA
hsa-let-7g-5p	PRRX1	mRNA
hsa-let-7g-5p	SKIDA1	mRNA
hsa-let-7g-5p	TPP1	mRNA
hsa-let-7g-5p	B4GAT1	mRNA
hsa-let-7g-5p	LRIG3	mRNA
hsa-let-7g-5p	ESPL1	mRNA
hsa-let-7g-5p	COL4A1	mRNA
hsa-let-7g-5p	ARG2	mRNA
hsa-let-7g-5p	PRTG	mRNA
hsa-let-7g-5p	THBS1	mRNA
hsa-let-7g-5p	CCNF	mRNA
hsa-let-7g-5p	AC012184.2	mRNA
hsa-let-7g-5p	GJC1	mRNA
hsa-let-7g-5p	COL1A1	mRNA
hsa-let-7g-5p	NLK	mRNA
hsa-let-7g-5p	ITGB3	mRNA
hsa-let-7g-5p	FIGN	mRNA
hsa-let-7g-5p	COL5A2	mRNA
hsa-let-7g-5p	RRM2	mRNA
hsa-let-7g-5p	COL3A1	mRNA
hsa-let-7g-5p	KREMEN1	mRNA
hsa-let-7g-5p	CDC25A	mRNA
hsa-let-7g-5p	TRIM71	mRNA
hsa-let-7g-5p	KIF2A	mRNA
hsa-let-7g-5p	IGF2BP3	mRNA
hsa-let-7g-5p	COL1A2	mRNA
hsa-let-7g-5p	ACER2	mRNA
hsa-let-7g-5p	PGRMC1	mRNA
hsa-let-7g-5p	hsa_circ_0000437	circRNA
hsa-let-7g-5p	hsa_circ_0000799	circRNA
hsa-miR-206	SKIDA1	mRNA
hsa-miR-206	NET1	mRNA
hsa-miR-206	THBS1	mRNA
hsa-miR-206	MMD	mRNA
hsa-miR-206	CLCN3	mRNA
hsa-miR-206	KIF2A	mRNA
hsa-miR-206	POLR3G	mRNA
hsa-miR-206	TMSB4X	mRNA
hsa-miR-206	ZNF503-AS1	lncRNA
hsa-miR-206	XIST	lncRNA
hsa-miR-206	TTTY15	lncRNA
hsa-miR-206	NEXN-AS1	lncRNA
hsa-miR-206	NEAT1	lncRNA
hsa-miR-206	MALAT1	lncRNA
hsa-let-7d-5p	CDCA8	mRNA
hsa-let-7d-5p	PRRX1	mRNA
hsa-let-7d-5p	SKIDA1	mRNA
hsa-let-7d-5p	TPP1	mRNA
hsa-let-7d-5p	B4GAT1	mRNA
hsa-let-7d-5p	LRIG3	mRNA
hsa-let-7d-5p	ESPL1	mRNA
hsa-let-7d-5p	COL4A1	mRNA
hsa-let-7d-5p	ARG2	mRNA
hsa-let-7d-5p	PRTG	mRNA
hsa-let-7d-5p	THBS1	mRNA
hsa-let-7d-5p	CCNF	mRNA
hsa-let-7d-5p	AC012184.2	mRNA
hsa-let-7d-5p	GJC1	mRNA
hsa-let-7d-5p	COL1A1	mRNA
hsa-let-7d-5p	NLK	mRNA
hsa-let-7d-5p	FIGN	mRNA
hsa-let-7d-5p	COL5A2	mRNA
hsa-let-7d-5p	RRM2	mRNA
hsa-let-7d-5p	COL3A1	mRNA
hsa-let-7d-5p	KREMEN1	mRNA
hsa-let-7d-5p	CDC25A	mRNA
hsa-let-7d-5p	TRIM71	mRNA
hsa-let-7d-5p	KIF2A	mRNA
hsa-let-7d-5p	IGF2BP3	mRNA
hsa-let-7d-5p	COL1A2	mRNA
hsa-let-7d-5p	ACER2	mRNA
hsa-let-7d-5p	PGRMC1	mRNA
hsa-let-7d-5p	hsa_circ_0000437	circRNA
hsa-let-7d-5p	hsa_circ_0000799	circRNA
hsa-miR-320b	FOXM1	mRNA
hsa-miR-320b	RAB11A	mRNA
hsa-miR-320b	DAG1	mRNA
hsa-miR-320b	IGF2BP3	mRNA
hsa-miR-320b	HOXA10	mRNA
hsa-miR-320b	VLDLR	mRNA
hsa-miR-320b	hsa_circ_0001095	circRNA
hsa-miR-320b	hsa_circ_0000651	circRNA
hsa-miR-320b	hsa_circ_0005455	circRNA
hsa-miR-150-5p	B4GAT1	mRNA
hsa-miR-150-5p	SPARC	mRNA
hsa-miR-150-5p	MYB	mRNA
hsa-miR-150-5p	hsa_circ_0000615	circRNA
hsa-miR-30d-5p	RAB4A	mRNA
hsa-miR-30d-5p	DLG5	mRNA
hsa-miR-30d-5p	SH3PXD2A	mRNA
hsa-miR-30d-5p	E2F7	mRNA
hsa-miR-30d-5p	PITPNM2	mRNA
hsa-miR-30d-5p	ACTN1	mRNA
hsa-miR-30d-5p	FOXG1	mRNA
hsa-miR-30d-5p	PCLAF	mRNA
hsa-miR-30d-5p	RAB11A	mRNA
hsa-miR-30d-5p	MMD	mRNA
hsa-miR-30d-5p	NLK	mRNA
hsa-miR-30d-5p	ACVR1	mRNA
hsa-miR-30d-5p	IRS1	mRNA
hsa-miR-30d-5p	GRHL1	mRNA
hsa-miR-30d-5p	YPEL5	mRNA
hsa-miR-30d-5p	NRIP1	mRNA
hsa-miR-30d-5p	CPOX	mRNA
hsa-miR-30d-5p	DAG1	mRNA
hsa-miR-30d-5p	PLA2G12A	mRNA
hsa-miR-30d-5p	RAI14	mRNA
hsa-miR-30d-5p	DPY19L1	mRNA
hsa-miR-30d-5p	CCNE2	mRNA
hsa-miR-30d-5p	ADAM9	mRNA
hsa-miR-30d-5p	CTHRC1	mRNA
hsa-miR-30d-5p	hsa_circ_0000051	circRNA
hsa-let-7e-5p	CDCA8	mRNA
hsa-let-7e-5p	PRRX1	mRNA
hsa-let-7e-5p	SKIDA1	mRNA
hsa-let-7e-5p	TPP1	mRNA
hsa-let-7e-5p	B4GAT1	mRNA
hsa-let-7e-5p	LRIG3	mRNA
hsa-let-7e-5p	ESPL1	mRNA
hsa-let-7e-5p	COL4A1	mRNA
hsa-let-7e-5p	ARG2	mRNA
hsa-let-7e-5p	PRTG	mRNA
hsa-let-7e-5p	THBS1	mRNA
hsa-let-7e-5p	CCNF	mRNA
hsa-let-7e-5p	AC012184.2	mRNA
hsa-let-7e-5p	GJC1	mRNA
hsa-let-7e-5p	COL1A1	mRNA
hsa-let-7e-5p	NLK	mRNA
hsa-let-7e-5p	ITGB3	mRNA
hsa-let-7e-5p	FIGN	mRNA
hsa-let-7e-5p	COL5A2	mRNA
hsa-let-7e-5p	RRM2	mRNA
hsa-let-7e-5p	COL3A1	mRNA
hsa-let-7e-5p	KREMEN1	mRNA
hsa-let-7e-5p	CDC25A	mRNA
hsa-let-7e-5p	TRIM71	mRNA
hsa-let-7e-5p	IGF2BP3	mRNA
hsa-let-7e-5p	COL1A2	mRNA
hsa-let-7e-5p	ACER2	mRNA
hsa-let-7e-5p	PGRMC1	mRNA
hsa-let-7e-5p	hsa_circ_0000437	circRNA
hsa-let-7e-5p	hsa_circ_0000799	circRNA
hsa-miR-34c-5p	VCL	mRNA
hsa-miR-34c-5p	NECTIN1	mRNA
hsa-miR-34c-5p	CCND1	mRNA
hsa-miR-34c-5p	FUT8	mRNA
hsa-miR-34c-5p	SLC44A2	mRNA
hsa-miR-34c-5p	DLL1	mRNA
hsa-miR-34c-5p	CCNE2	mRNA
hsa-miR-34c-5p	ZFHX4	mRNA
hsa-miR-34c-5p	PKIA	mRNA
hsa-miR-34c-5p	hsa_circ_0000836	circRNA
hsa-miR-136-5p	LRIG3	mRNA
hsa-miR-136-5p	hsa_circ_0001550	circRNA
hsa-miR-136-5p	hsa_circ_0000836	circRNA
hsa-miR-29c-3p	ADAM12	mRNA
hsa-miR-29c-3p	E2F7	mRNA
hsa-miR-29c-3p	COL4A1	mRNA
hsa-miR-29c-3p	COL1A1	mRNA
hsa-miR-29c-3p	COL5A2	mRNA
hsa-miR-29c-3p	TRAK2	mRNA
hsa-miR-29c-3p	ASAP2	mRNA
hsa-miR-29c-3p	LIMS1	mRNA
hsa-miR-29c-3p	ACVR2A	mRNA
hsa-miR-29c-3p	COL3A1	mRNA
hsa-miR-29c-3p	FSTL1	mRNA
hsa-miR-29c-3p	CLDN1	mRNA
hsa-miR-29c-3p	IQCJ-SCHIP1	mRNA
hsa-miR-29c-3p	CCNA2	mRNA
hsa-miR-29c-3p	SPARC	mRNA
hsa-miR-29c-3p	COL1A2	mRNA
hsa-miR-29c-3p	PLAG1	mRNA
hsa-miR-29c-3p	hsa_circ_0000702	circRNA
hsa-miR-29c-3p	hsa_circ_0000836	circRNA
hsa-miR-31-5p	CDK1	mRNA
hsa-miR-31-5p	TACC2	mRNA
hsa-miR-31-5p	CLCN3	mRNA
hsa-miR-31-5p	SPARC	mRNA
hsa-miR-31-5p	ZFHX4	mRNA
hsa-miR-31-5p	hsa_circ_0001349	circRNA
hsa-miR-320a	FOXM1	mRNA
hsa-miR-320a	RAB11A	mRNA
hsa-miR-320a	DAG1	mRNA
hsa-miR-320a	IGF2BP3	mRNA
hsa-miR-320a	HOXA10	mRNA
hsa-miR-320a	VLDLR	mRNA
hsa-miR-320a	hsa_circ_0001095	circRNA
hsa-miR-320a	hsa_circ_0000651	circRNA
hsa-miR-320a	hsa_circ_0005455	circRNA
hsa-miR-23b-3p	SV2A	mRNA
hsa-miR-23b-3p	DNM3	mRNA
hsa-miR-23b-3p	B4GAT1	mRNA
hsa-miR-23b-3p	COL4A1	mRNA
hsa-miR-23b-3p	CCNF	mRNA
hsa-miR-23b-3p	CHST10	mRNA
hsa-miR-23b-3p	PKDCC	mRNA
hsa-miR-23b-3p	CPOX	mRNA
hsa-miR-23b-3p	ELOVL6	mRNA
hsa-miR-23b-3p	CLCN3	mRNA
hsa-miR-23b-3p	SLC25A4	mRNA
hsa-miR-23b-3p	RAI14	mRNA
hsa-miR-23b-3p	PDGFA	mRNA
hsa-miR-23b-3p	HOXA3	mRNA
hsa-miR-23b-3p	ZFHX4	mRNA
hsa-miR-23b-3p	PKIA	mRNA
hsa-miR-23b-3p	CA2	mRNA
hsa-miR-23b-3p	hsa_circ_0000437	circRNA
hsa-miR-23b-3p	hsa_circ_0000711	circRNA
hsa-miR-23b-3p	LY86-AS1	lncRNA
hsa-miR-23b-3p	ZNF503-AS1	lncRNA
hsa-miR-23b-3p	MAST4-AS1	lncRNA
hsa-miR-23b-3p	XIST	lncRNA
hsa-miR-23b-3p	MAGI2-AS3	lncRNA
hsa-miR-23b-3p	LINC00211	lncRNA
hsa-miR-23b-3p	NEAT1	lncRNA
hsa-miR-23b-3p	CRNDE	lncRNA
hsa-miR-23b-3p	MALAT1	lncRNA
hsa-miR-23b-3p	FBXL19-AS1	lncRNA
hsa-miR-212-3p	NET1	mRNA
hsa-miR-212-3p	H3F3C	mRNA
hsa-miR-212-3p	NLK	mRNA
hsa-miR-212-3p	RND3	mRNA
hsa-miR-212-3p	ACVR1	mRNA
hsa-miR-212-3p	ADAMTS5	mRNA
hsa-miR-212-3p	ETV1	mRNA
hsa-miR-212-3p	ZFHX4	mRNA
hsa-miR-212-3p	hsa_circ_0000558	circRNA
hsa-miR-212-3p	ZNF503-AS1	lncRNA
hsa-miR-212-3p	XIST	lncRNA
hsa-miR-212-3p	LINC00278	lncRNA
hsa-miR-212-3p	MAGI2-AS3	lncRNA
hsa-miR-212-3p	LINC00211	lncRNA
hsa-miR-212-3p	NEAT1	lncRNA
hsa-miR-376c-3p	STON2	mRNA
hsa-miR-376c-3p	VLDLR	mRNA
hsa-miR-376c-3p	hsa_circ_0000620	circRNA
hsa-miR-376c-3p	hsa_circ_0000724	circRNA
hsa-miR-20b-5p	SH3PXD2A	mRNA
hsa-miR-20b-5p	CCND1	mRNA
hsa-miR-20b-5p	CIT	mRNA
hsa-miR-20b-5p	TSPAN9	mRNA
hsa-miR-20b-5p	ANO6	mRNA
hsa-miR-20b-5p	KIF5A	mRNA
hsa-miR-20b-5p	COL4A1	mRNA
hsa-miR-20b-5p	WASF3	mRNA
hsa-miR-20b-5p	RGMA	mRNA
hsa-miR-20b-5p	ITPRIPL2	mRNA
hsa-miR-20b-5p	MYO5B	mRNA
hsa-miR-20b-5p	UXS1	mRNA
hsa-miR-20b-5p	RND3	mRNA
hsa-miR-20b-5p	RRM2	mRNA
hsa-miR-20b-5p	CSRNP3	mRNA
hsa-miR-20b-5p	CTSA	mRNA
hsa-miR-20b-5p	ANKRD28	mRNA
hsa-miR-20b-5p	MED12L	mRNA
hsa-miR-20b-5p	MFAP3L	mRNA
hsa-miR-20b-5p	POLR3G	mRNA
hsa-miR-20b-5p	EPHA7	mRNA
hsa-miR-20b-5p	ETV1	mRNA
hsa-miR-20b-5p	STC1	mRNA
hsa-miR-20b-5p	PLAG1	mRNA
hsa-miR-20b-5p	LRP12	mRNA
hsa-miR-20b-5p	ADAM9	mRNA
hsa-miR-20b-5p	PKIA	mRNA
hsa-miR-20b-5p	VLDLR	mRNA
hsa-miR-20b-5p	EDA2R	mRNA
hsa-miR-20b-5p	HMGB3	mRNA
hsa-miR-20b-5p	hsa_circ_0000972	circRNA
hsa-miR-20b-5p	hsa_circ_0001654	circRNA
hsa-miR-20b-5p	XIST	lncRNA
hsa-miR-20b-5p	TTTY15	lncRNA
hsa-miR-20b-5p	TPRG1-AS1	lncRNA
hsa-miR-20b-5p	LINC00211	lncRNA
hsa-miR-20b-5p	NEAT1	lncRNA
hsa-miR-20b-5p	MALAT1	lncRNA
hsa-miR-20b-5p	AL928654.1	lncRNA
hsa-miR-20b-5p	FBXL19-AS1	lncRNA
hsa-miR-449a	VCL	mRNA
hsa-miR-449a	NECTIN1	mRNA
hsa-miR-449a	CCND1	mRNA
hsa-miR-449a	FUT8	mRNA
hsa-miR-449a	SLC44A2	mRNA
hsa-miR-449a	DLL1	mRNA
hsa-miR-449a	CCNE2	mRNA
hsa-miR-449a	ZFHX4	mRNA
hsa-miR-449a	PKIA	mRNA
hsa-miR-449a	hsa_circ_0000836	circRNA
hsa-miR-140-5p	RAB11A	mRNA
hsa-miR-140-5p	MMD	mRNA
hsa-miR-140-5p	NLK	mRNA
hsa-miR-140-5p	SLC44A2	mRNA
hsa-miR-140-5p	ADAM9	mRNA
hsa-miR-140-5p	hsa_circ_0001472	circRNA
hsa-miR-140-5p	hsa_circ_0001699	circRNA
hsa-miR-140-5p	hsa_circ_0005455	circRNA
hsa-miR-140-5p	XIST	lncRNA
hsa-miR-140-5p	LINC00278	lncRNA
hsa-miR-140-5p	NEAT1	lncRNA
hsa-miR-140-5p	CRNDE	lncRNA
hsa-miR-140-5p	MALAT1	lncRNA
hsa-let-7b-5p	CDCA8	mRNA
hsa-let-7b-5p	PRRX1	mRNA
hsa-let-7b-5p	SKIDA1	mRNA
hsa-let-7b-5p	TPP1	mRNA
hsa-let-7b-5p	B4GAT1	mRNA
hsa-let-7b-5p	LRIG3	mRNA
hsa-let-7b-5p	ESPL1	mRNA
hsa-let-7b-5p	COL4A1	mRNA
hsa-let-7b-5p	ARG2	mRNA
hsa-let-7b-5p	PRTG	mRNA
hsa-let-7b-5p	THBS1	mRNA
hsa-let-7b-5p	CCNF	mRNA
hsa-let-7b-5p	AC012184.2	mRNA
hsa-let-7b-5p	GJC1	mRNA
hsa-let-7b-5p	COL1A1	mRNA
hsa-let-7b-5p	NLK	mRNA
hsa-let-7b-5p	ITGB3	mRNA
hsa-let-7b-5p	FIGN	mRNA
hsa-let-7b-5p	COL5A2	mRNA
hsa-let-7b-5p	RRM2	mRNA
hsa-let-7b-5p	COL3A1	mRNA
hsa-let-7b-5p	KREMEN1	mRNA
hsa-let-7b-5p	CDC25A	mRNA
hsa-let-7b-5p	TRIM71	mRNA
hsa-let-7b-5p	MFAP3L	mRNA
hsa-let-7b-5p	IGF2BP3	mRNA
hsa-let-7b-5p	COL1A2	mRNA
hsa-let-7b-5p	ACER2	mRNA
hsa-let-7b-5p	PGRMC1	mRNA
hsa-let-7b-5p	hsa_circ_0000437	circRNA
hsa-let-7b-5p	hsa_circ_0000799	circRNA
hsa-miR-107	RGS4	mRNA
hsa-miR-107	DLG5	mRNA
hsa-miR-107	VCL	mRNA
hsa-miR-107	JAKMIP2	mRNA
hsa-miR-107	RAI14	mRNA
hsa-miR-107	DLL1	mRNA
hsa-miR-107	MYB	mRNA
hsa-miR-107	PLAG1	mRNA
hsa-miR-107	ZFPM2	mRNA
hsa-miR-107	hsa_circ_0001472	circRNA
hsa-miR-107	hsa_circ_0000651	circRNA
hsa-miR-107	LY86-AS1	lncRNA
hsa-miR-107	XIST	lncRNA
hsa-miR-107	LINC00211	lncRNA
hsa-miR-107	NEAT1	lncRNA
hsa-miR-107	FBXL19-AS1	lncRNA
hsa-let-7f-5p	CDCA8	mRNA
hsa-let-7f-5p	PRRX1	mRNA
hsa-let-7f-5p	SKIDA1	mRNA
hsa-let-7f-5p	TPP1	mRNA
hsa-let-7f-5p	B4GAT1	mRNA
hsa-let-7f-5p	LRIG3	mRNA
hsa-let-7f-5p	ESPL1	mRNA
hsa-let-7f-5p	COL4A1	mRNA
hsa-let-7f-5p	ARG2	mRNA
hsa-let-7f-5p	PRTG	mRNA
hsa-let-7f-5p	THBS1	mRNA
hsa-let-7f-5p	CCNF	mRNA
hsa-let-7f-5p	AC012184.2	mRNA
hsa-let-7f-5p	GJC1	mRNA
hsa-let-7f-5p	COL1A1	mRNA
hsa-let-7f-5p	NLK	mRNA
hsa-let-7f-5p	ITGB3	mRNA
hsa-let-7f-5p	FIGN	mRNA
hsa-let-7f-5p	COL5A2	mRNA
hsa-let-7f-5p	RRM2	mRNA
hsa-let-7f-5p	COL3A1	mRNA
hsa-let-7f-5p	KREMEN1	mRNA
hsa-let-7f-5p	CDC25A	mRNA
hsa-let-7f-5p	TRIM71	mRNA
hsa-let-7f-5p	IGF2BP3	mRNA
hsa-let-7f-5p	COL1A2	mRNA
hsa-let-7f-5p	ACER2	mRNA
hsa-let-7f-5p	PGRMC1	mRNA
hsa-let-7f-5p	hsa_circ_0000437	circRNA
hsa-let-7f-5p	hsa_circ_0000799	circRNA
hsa-miR-27b-3p	LRRC8B	mRNA
hsa-miR-27b-3p	PTPRJ	mRNA
hsa-miR-27b-3p	H3F3C	mRNA
hsa-miR-27b-3p	E2F7	mRNA
hsa-miR-27b-3p	PDE3A	mRNA
hsa-miR-27b-3p	PCDH9	mRNA
hsa-miR-27b-3p	NPTN	mRNA
hsa-miR-27b-3p	ABHD17C	mRNA
hsa-miR-27b-3p	SNN	mRNA
hsa-miR-27b-3p	MMD	mRNA
hsa-miR-27b-3p	NLK	mRNA
hsa-miR-27b-3p	RND3	mRNA
hsa-miR-27b-3p	ACVR1	mRNA
hsa-miR-27b-3p	TFPI	mRNA
hsa-miR-27b-3p	IRS1	mRNA
hsa-miR-27b-3p	NRIP1	mRNA
hsa-miR-27b-3p	ITGA2	mRNA
hsa-miR-27b-3p	SH3BGRL2	mRNA
hsa-miR-27b-3p	HOXA10	mRNA
hsa-miR-27b-3p	ASAH1	mRNA
hsa-miR-27b-3p	PLAG1	mRNA
hsa-miR-27b-3p	EYA1	mRNA
hsa-miR-27b-3p	PKIA	mRNA
hsa-miR-27b-3p	MAL2	mRNA
hsa-miR-27b-3p	BEX3	mRNA
hsa-miR-27b-3p	hsa_circ_0001247	circRNA
hsa-miR-10a-5p	LRRC8B	mRNA
hsa-miR-10a-5p	H3F3C	mRNA
hsa-miR-10a-5p	E2F7	mRNA
hsa-miR-10a-5p	FIGN	mRNA
hsa-miR-10a-5p	ELOVL6	mRNA
hsa-miR-10a-5p	HOXA3	mRNA
hsa-miR-10a-5p	LY86-AS1	lncRNA
hsa-miR-10a-5p	ZNF503-AS1	lncRNA
hsa-miR-10a-5p	XIST	lncRNA
hsa-miR-10a-5p	TTTY15	lncRNA
hsa-miR-10a-5p	NEAT1	lncRNA
hsa-miR-10a-5p	AL928654.1	lncRNA
hsa-miR-145-5p	LRRC8B	mRNA
hsa-miR-145-5p	NET1	mRNA
hsa-miR-145-5p	H2AFX	mRNA
hsa-miR-145-5p	ABHD17C	mRNA
hsa-miR-145-5p	IRS1	mRNA
hsa-miR-145-5p	SOX11	mRNA
hsa-miR-145-5p	ASAP2	mRNA
hsa-miR-145-5p	MEIS1	mRNA
hsa-miR-145-5p	DAG1	mRNA
hsa-miR-145-5p	STC1	mRNA
hsa-miR-145-5p	hsa_circ_0000051	circRNA
hsa-miR-145-5p	hsa_circ_0001492	circRNA
hsa-miR-497-5p	PHLDA3	mRNA
hsa-miR-497-5p	CEP55	mRNA
hsa-miR-497-5p	PTPRJ	mRNA
hsa-miR-497-5p	CCND1	mRNA
hsa-miR-497-5p	CHEK1	mRNA
hsa-miR-497-5p	E2F7	mRNA
hsa-miR-497-5p	KIF5A	mRNA
hsa-miR-497-5p	CYP26B1	mRNA
hsa-miR-497-5p	IRS1	mRNA
hsa-miR-497-5p	ACVR2A	mRNA
hsa-miR-497-5p	ADAMTS5	mRNA
hsa-miR-497-5p	CDC25A	mRNA
hsa-miR-497-5p	RARB	mRNA
hsa-miR-497-5p	CTDSPL	mRNA
hsa-miR-497-5p	CLCN3	mRNA
hsa-miR-497-5p	ITGA2	mRNA
hsa-miR-497-5p	EPHA7	mRNA
hsa-miR-497-5p	DLL1	mRNA
hsa-miR-497-5p	SH3BGRL2	mRNA
hsa-miR-497-5p	MYB	mRNA
hsa-miR-497-5p	HOXA3	mRNA
hsa-miR-497-5p	HOXA10	mRNA
hsa-miR-497-5p	PLAG1	mRNA
hsa-miR-497-5p	PIP4P2	mRNA
hsa-miR-497-5p	ZFHX4	mRNA
hsa-miR-497-5p	hsa_circ_0001472	circRNA
hsa-miR-497-5p	hsa_circ_0001699	circRNA
hsa-miR-497-5p	hsa_circ_0000365	circRNA
hsa-miR-497-5p	hsa_circ_0000651	circRNA
hsa-miR-497-5p	hsa_circ_0000799	circRNA
hsa-miR-30a-5p	DLG5	mRNA
hsa-miR-30a-5p	SH3PXD2A	mRNA
hsa-miR-30a-5p	E2F7	mRNA
hsa-miR-30a-5p	PITPNM2	mRNA
hsa-miR-30a-5p	ACTN1	mRNA
hsa-miR-30a-5p	FOXG1	mRNA
hsa-miR-30a-5p	PCLAF	mRNA
hsa-miR-30a-5p	RAB11A	mRNA
hsa-miR-30a-5p	MMD	mRNA
hsa-miR-30a-5p	NLK	mRNA
hsa-miR-30a-5p	ACVR1	mRNA
hsa-miR-30a-5p	IRS1	mRNA
hsa-miR-30a-5p	GRHL1	mRNA
hsa-miR-30a-5p	YPEL5	mRNA
hsa-miR-30a-5p	NRIP1	mRNA
hsa-miR-30a-5p	CPOX	mRNA
hsa-miR-30a-5p	DAG1	mRNA
hsa-miR-30a-5p	PLA2G12A	mRNA
hsa-miR-30a-5p	RAI14	mRNA
hsa-miR-30a-5p	DPY19L1	mRNA
hsa-miR-30a-5p	CCNE2	mRNA
hsa-miR-30a-5p	ADAM9	mRNA
hsa-miR-30a-5p	CTHRC1	mRNA
hsa-miR-30a-5p	hsa_circ_0000051	circRNA
hsa-miR-19a-3p	SV2A	mRNA
hsa-miR-19a-3p	PHLDA3	mRNA
hsa-miR-19a-3p	LRRC8B	mRNA
hsa-miR-19a-3p	CGN	mRNA
hsa-miR-19a-3p	RAB4A	mRNA
hsa-miR-19a-3p	SKIDA1	mRNA
hsa-miR-19a-3p	DLG5	mRNA
hsa-miR-19a-3p	CEP55	mRNA
hsa-miR-19a-3p	E2F8	mRNA
hsa-miR-19a-3p	CCND1	mRNA
hsa-miR-19a-3p	FAT3	mRNA
hsa-miR-19a-3p	LRIG3	mRNA
hsa-miR-19a-3p	POSTN	mRNA
hsa-miR-19a-3p	ACTN1	mRNA
hsa-miR-19a-3p	PCLAF	mRNA
hsa-miR-19a-3p	NPTN	mRNA
hsa-miR-19a-3p	ARHGAP11A	mRNA
hsa-miR-19a-3p	THBS1	mRNA
hsa-miR-19a-3p	ABHD17C	mRNA
hsa-miR-19a-3p	SHCBP1	mRNA
hsa-miR-19a-3p	ITPRIPL2	mRNA
hsa-miR-19a-3p	NLK	mRNA
hsa-miR-19a-3p	S1PR2	mRNA
hsa-miR-19a-3p	TRAK2	mRNA
hsa-miR-19a-3p	ID2	mRNA
hsa-miR-19a-3p	ASAP2	mRNA
hsa-miR-19a-3p	LGALSL	mRNA
hsa-miR-19a-3p	HOXD1	mRNA
hsa-miR-19a-3p	SLC24A3	mRNA
hsa-miR-19a-3p	DAG1	mRNA
hsa-miR-19a-3p	MED12L	mRNA
hsa-miR-19a-3p	PDE5A	mRNA
hsa-miR-19a-3p	CCNA2	mRNA
hsa-miR-19a-3p	TRPC3	mRNA
hsa-miR-19a-3p	ID4	mRNA
hsa-miR-19a-3p	COL1A2	mRNA
hsa-miR-19a-3p	LRP12	mRNA
hsa-miR-19a-3p	hsa_circ_0001654	circRNA
hsa-miR-372-3p	SKIDA1	mRNA
hsa-miR-372-3p	CCND1	mRNA
hsa-miR-372-3p	E2F7	mRNA
hsa-miR-372-3p	ANO6	mRNA
hsa-miR-372-3p	RGMA	mRNA
hsa-miR-372-3p	RAB11A	mRNA
hsa-miR-372-3p	ITPRIPL2	mRNA
hsa-miR-372-3p	CYP26B1	mRNA
hsa-miR-372-3p	RND3	mRNA
hsa-miR-372-3p	CTSA	mRNA
hsa-miR-372-3p	CDC25A	mRNA
hsa-miR-372-3p	MED12L	mRNA
hsa-miR-372-3p	MFAP3L	mRNA
hsa-miR-372-3p	RAI14	mRNA
hsa-miR-372-3p	ITGA2	mRNA
hsa-miR-372-3p	POLR3G	mRNA
hsa-miR-372-3p	EPHA7	mRNA
hsa-miR-372-3p	PLAG1	mRNA
hsa-miR-372-3p	ADAM9	mRNA
hsa-miR-372-3p	VLDLR	mRNA
hsa-miR-372-3p	hsa_circ_0001654	circRNA
hsa-miR-125b-5p	LRRC8B	mRNA
hsa-miR-125b-5p	LIPA	mRNA
hsa-miR-125b-5p	SEMA4D	mRNA
hsa-miR-125b-5p	hsa_circ_0000051	circRNA
hsa-miR-125b-5p	hsa_circ_0001492	circRNA
hsa-miR-125b-5p	ZNF503-AS1	lncRNA
hsa-miR-125b-5p	XIST	lncRNA
hsa-miR-125b-5p	AL359644.1	lncRNA
hsa-miR-125b-5p	NEAT1	lncRNA
hsa-miR-125b-5p	MALAT1	lncRNA
hsa-miR-125b-5p	FBXL19-AS1	lncRNA
hsa-miR-181b-5p	E2F7	mRNA
hsa-miR-181b-5p	PRTG	mRNA
hsa-miR-181b-5p	NPTN	mRNA
hsa-miR-181b-5p	RAB11A	mRNA
hsa-miR-181b-5p	ARNT2	mRNA
hsa-miR-181b-5p	SNN	mRNA
hsa-miR-181b-5p	NLK	mRNA
hsa-miR-181b-5p	CYP26B1	mRNA
hsa-miR-181b-5p	FIGN	mRNA
hsa-miR-181b-5p	TRAK2	mRNA
hsa-miR-181b-5p	LGALSL	mRNA
hsa-miR-181b-5p	ACVR2A	mRNA
hsa-miR-181b-5p	HOXD1	mRNA
hsa-miR-181b-5p	ADAMTS5	mRNA
hsa-miR-181b-5p	CPOX	mRNA
hsa-miR-181b-5p	FSTL1	mRNA
hsa-miR-181b-5p	TRIM71	mRNA
hsa-miR-181b-5p	CTDSPL	mRNA
hsa-miR-181b-5p	IQCJ-SCHIP1	mRNA
hsa-miR-181b-5p	PDE5A	mRNA
hsa-miR-181b-5p	SLC25A4	mRNA
hsa-miR-181b-5p	F2R	mRNA
hsa-miR-181b-5p	CNKSR3	mRNA
hsa-miR-181b-5p	PLAG1	mRNA
hsa-miR-181b-5p	ZFHX4	mRNA
hsa-miR-181b-5p	hsa_circ_0001550	circRNA
hsa-miR-200c-3p	B4GAT1	mRNA
hsa-miR-200c-3p	TSC22D1	mRNA
hsa-miR-200c-3p	ITM2B	mRNA
hsa-miR-200c-3p	JKAMP	mRNA
hsa-miR-200c-3p	PRTG	mRNA
hsa-miR-200c-3p	PCLAF	mRNA
hsa-miR-200c-3p	MMD	mRNA
hsa-miR-200c-3p	RND3	mRNA
hsa-miR-200c-3p	FIGN	mRNA
hsa-miR-200c-3p	NRIP1	mRNA
hsa-miR-200c-3p	FSTL1	mRNA
hsa-miR-200c-3p	DAG1	mRNA
hsa-miR-200c-3p	IQCJ-SCHIP1	mRNA
hsa-miR-200c-3p	CCNA2	mRNA
hsa-miR-200c-3p	MYB	mRNA
hsa-miR-200c-3p	DPY19L1	mRNA
hsa-miR-200c-3p	ZFHX4	mRNA
hsa-miR-200c-3p	PKIA	mRNA
hsa-miR-200c-3p	FAM219A	mRNA
hsa-miR-200c-3p	VLDLR	mRNA
hsa-miR-200c-3p	HMGB3	mRNA
hsa-miR-200c-3p	hsa_circ_0000259	circRNA
hsa-miR-1297	DLG5	mRNA
hsa-miR-1297	E2F7	mRNA
hsa-miR-1297	SNN	mRNA
hsa-miR-1297	NLK	mRNA
hsa-miR-1297	CDC6	mRNA
hsa-miR-1297	LTBP1	mRNA
hsa-miR-1297	NRIP1	mRNA
hsa-miR-1297	POLR3G	mRNA
hsa-miR-1297	COL1A2	mRNA
hsa-miR-1297	ADAM9	mRNA
hsa-miR-1297	ZFHX4	mRNA
hsa-miR-1297	VLDLR	mRNA
hsa-miR-1297	CKS2	mRNA
hsa-miR-1297	LY86-AS1	lncRNA
hsa-miR-1297	MAST4-AS1	lncRNA
hsa-miR-1297	XIST	lncRNA
hsa-miR-1297	NEXN-AS1	lncRNA
hsa-miR-1297	AC002464.1	lncRNA
hsa-miR-1297	NEAT1	lncRNA
hsa-miR-1297	CRNDE	lncRNA
hsa-miR-1297	MALAT1	lncRNA
hsa-miR-1297	FBXL19-AS1	lncRNA
hsa-miR-135a-5p	C1orf198	mRNA
hsa-miR-135a-5p	NET1	mRNA
hsa-miR-135a-5p	ARHGAP11A	mRNA
hsa-miR-135a-5p	DAG1	mRNA
hsa-miR-135a-5p	ELOVL6	mRNA
hsa-miR-135a-5p	HOXA10	mRNA
hsa-miR-135a-5p	EYA1	mRNA
hsa-miR-135a-5p	VLDLR	mRNA
hsa-miR-135a-5p	hsa_circ_0000558	circRNA
hsa-miR-135a-5p	hsa_circ_0005455	circRNA
hsa-miR-135a-5p	ZNF503-AS1	lncRNA
hsa-miR-135a-5p	XIST	lncRNA
hsa-miR-135a-5p	TTTY15	lncRNA
hsa-miR-135a-5p	TPRG1-AS1	lncRNA
hsa-miR-135a-5p	NEAT1	lncRNA
hsa-miR-135a-5p	CRNDE	lncRNA
hsa-miR-135a-5p	MALAT1	lncRNA
hsa-miR-135a-5p	FBXL19-AS1	lncRNA
hsa-miR-30e-5p	DLG5	mRNA
hsa-miR-30e-5p	SH3PXD2A	mRNA
hsa-miR-30e-5p	E2F7	mRNA
hsa-miR-30e-5p	PITPNM2	mRNA
hsa-miR-30e-5p	ACTN1	mRNA
hsa-miR-30e-5p	FOXG1	mRNA
hsa-miR-30e-5p	PCLAF	mRNA
hsa-miR-30e-5p	RAB11A	mRNA
hsa-miR-30e-5p	MMD	mRNA
hsa-miR-30e-5p	NLK	mRNA
hsa-miR-30e-5p	ACVR1	mRNA
hsa-miR-30e-5p	IRS1	mRNA
hsa-miR-30e-5p	GRHL1	mRNA
hsa-miR-30e-5p	YPEL5	mRNA
hsa-miR-30e-5p	NRIP1	mRNA
hsa-miR-30e-5p	CPOX	mRNA
hsa-miR-30e-5p	DAG1	mRNA
hsa-miR-30e-5p	PLA2G12A	mRNA
hsa-miR-30e-5p	RAI14	mRNA
hsa-miR-30e-5p	DPY19L1	mRNA
hsa-miR-30e-5p	CCNE2	mRNA
hsa-miR-30e-5p	ADAM9	mRNA
hsa-miR-30e-5p	CTHRC1	mRNA
hsa-miR-30e-5p	hsa_circ_0000051	circRNA
hsa-miR-15b-5p	PHLDA3	mRNA
hsa-miR-15b-5p	CEP55	mRNA
hsa-miR-15b-5p	PTPRJ	mRNA
hsa-miR-15b-5p	CCND1	mRNA
hsa-miR-15b-5p	CHEK1	mRNA
hsa-miR-15b-5p	E2F7	mRNA
hsa-miR-15b-5p	KIF5A	mRNA
hsa-miR-15b-5p	CYP26B1	mRNA
hsa-miR-15b-5p	IRS1	mRNA
hsa-miR-15b-5p	ACVR2A	mRNA
hsa-miR-15b-5p	ADAMTS5	mRNA
hsa-miR-15b-5p	CDC25A	mRNA
hsa-miR-15b-5p	RARB	mRNA
hsa-miR-15b-5p	CTDSPL	mRNA
hsa-miR-15b-5p	CLCN3	mRNA
hsa-miR-15b-5p	ITGA2	mRNA
hsa-miR-15b-5p	EPHA7	mRNA
hsa-miR-15b-5p	DLL1	mRNA
hsa-miR-15b-5p	SH3BGRL2	mRNA
hsa-miR-15b-5p	MYB	mRNA
hsa-miR-15b-5p	HOXA3	mRNA
hsa-miR-15b-5p	HOXA10	mRNA
hsa-miR-15b-5p	PLAG1	mRNA
hsa-miR-15b-5p	PIP4P2	mRNA
hsa-miR-15b-5p	ZFHX4	mRNA
hsa-miR-15b-5p	hsa_circ_0001472	circRNA
hsa-miR-15b-5p	hsa_circ_0001699	circRNA
hsa-miR-15b-5p	hsa_circ_0000365	circRNA
hsa-miR-15b-5p	hsa_circ_0000651	circRNA
hsa-miR-15b-5p	hsa_circ_0000799	circRNA
hsa-miR-1271-5p	VCL	mRNA
hsa-miR-1271-5p	CTTN	mRNA
hsa-miR-1271-5p	PRTG	mRNA
hsa-miR-1271-5p	MT1E	mRNA
hsa-miR-1271-5p	CHST10	mRNA
hsa-miR-1271-5p	RND3	mRNA
hsa-miR-1271-5p	ACVR1	mRNA
hsa-miR-1271-5p	IRS1	mRNA
hsa-miR-1271-5p	ACVR2A	mRNA
hsa-miR-1271-5p	TRIB3	mRNA
hsa-miR-1271-5p	MYB	mRNA
hsa-miR-1271-5p	ZFHX4	mRNA
hsa-miR-1271-5p	VLDLR	mRNA
hsa-miR-1271-5p	hsa_circ_0001599	circRNA
hsa-miR-1271-5p	hsa_circ_0000620	circRNA
hsa-miR-130b-3p	SKIDA1	mRNA
hsa-miR-130b-3p	DLG5	mRNA
hsa-miR-130b-3p	CEP55	mRNA
hsa-miR-130b-3p	FAT3	mRNA
hsa-miR-130b-3p	E2F7	mRNA
hsa-miR-130b-3p	TSC22D1	mRNA
hsa-miR-130b-3p	NPTN	mRNA
hsa-miR-130b-3p	ITPRIPL2	mRNA
hsa-miR-130b-3p	S1PR2	mRNA
hsa-miR-130b-3p	UXS1	mRNA
hsa-miR-130b-3p	ACVR1	mRNA
hsa-miR-130b-3p	IGFBP5	mRNA
hsa-miR-130b-3p	LGALSL	mRNA
hsa-miR-130b-3p	HOXD1	mRNA
hsa-miR-130b-3p	SLC24A3	mRNA
hsa-miR-130b-3p	ANKRD28	mRNA
hsa-miR-130b-3p	MED12L	mRNA
hsa-miR-130b-3p	CCNA2	mRNA
hsa-miR-130b-3p	TRPC3	mRNA
hsa-miR-130b-3p	EPHA7	mRNA
hsa-miR-130b-3p	DLL1	mRNA
hsa-miR-130b-3p	MYB	mRNA
hsa-miR-130b-3p	HOXA3	mRNA
hsa-miR-130b-3p	STC1	mRNA
hsa-miR-130b-3p	PIP4P2	mRNA
hsa-miR-130b-3p	LRP12	mRNA
hsa-miR-130b-3p	ESCO2	mRNA
hsa-miR-130b-3p	hsa_circ_0000972	circRNA
hsa-miR-130b-3p	hsa_circ_0001322	circRNA
hsa-miR-130b-3p	hsa_circ_0005455	circRNA
hsa-miR-449b-5p	VCL	mRNA
hsa-miR-449b-5p	NECTIN1	mRNA
hsa-miR-449b-5p	CCND1	mRNA
hsa-miR-449b-5p	FUT8	mRNA
hsa-miR-449b-5p	SLC44A2	mRNA
hsa-miR-449b-5p	DLL1	mRNA
hsa-miR-449b-5p	CCNE2	mRNA
hsa-miR-449b-5p	ZFHX4	mRNA
hsa-miR-449b-5p	PKIA	mRNA
hsa-miR-449b-5p	hsa_circ_0000836	circRNA
hsa-miR-302d-3p	SKIDA1	mRNA
hsa-miR-302d-3p	CCND1	mRNA
hsa-miR-302d-3p	E2F7	mRNA
hsa-miR-302d-3p	ANO6	mRNA
hsa-miR-302d-3p	RGMA	mRNA
hsa-miR-302d-3p	RAB11A	mRNA
hsa-miR-302d-3p	ITPRIPL2	mRNA
hsa-miR-302d-3p	CYP26B1	mRNA
hsa-miR-302d-3p	RND3	mRNA
hsa-miR-302d-3p	CTSA	mRNA
hsa-miR-302d-3p	CDC25A	mRNA
hsa-miR-302d-3p	MED12L	mRNA
hsa-miR-302d-3p	MFAP3L	mRNA
hsa-miR-302d-3p	RAI14	mRNA
hsa-miR-302d-3p	ITGA2	mRNA
hsa-miR-302d-3p	POLR3G	mRNA
hsa-miR-302d-3p	EPHA7	mRNA
hsa-miR-302d-3p	PLAG1	mRNA
hsa-miR-302d-3p	ADAM9	mRNA
hsa-miR-302d-3p	VLDLR	mRNA
hsa-miR-302d-3p	hsa_circ_0001654	circRNA
hsa-miR-448	VCL	mRNA
hsa-miR-448	CTTN	mRNA
hsa-miR-448	TSC22D1	mRNA
hsa-miR-448	ITM2B	mRNA
hsa-miR-448	ITPRIPL2	mRNA
hsa-miR-448	ACVR2A	mRNA
hsa-miR-448	ETV1	mRNA
hsa-miR-448	PIP4P2	mRNA
hsa-miR-448	VLDLR	mRNA
hsa-miR-448	TMSB4X	mRNA
hsa-miR-448	hsa_circ_0000437	circRNA
hsa-miR-29b-3p	ADAM12	mRNA
hsa-miR-29b-3p	E2F7	mRNA
hsa-miR-29b-3p	COL4A1	mRNA
hsa-miR-29b-3p	COL1A1	mRNA
hsa-miR-29b-3p	COL5A2	mRNA
hsa-miR-29b-3p	TRAK2	mRNA
hsa-miR-29b-3p	ASAP2	mRNA
hsa-miR-29b-3p	LIMS1	mRNA
hsa-miR-29b-3p	ACVR2A	mRNA
hsa-miR-29b-3p	COL3A1	mRNA
hsa-miR-29b-3p	FSTL1	mRNA
hsa-miR-29b-3p	CLDN1	mRNA
hsa-miR-29b-3p	IQCJ-SCHIP1	mRNA
hsa-miR-29b-3p	CCNA2	mRNA
hsa-miR-29b-3p	SPARC	mRNA
hsa-miR-29b-3p	COL1A2	mRNA
hsa-miR-29b-3p	PLAG1	mRNA
hsa-miR-29b-3p	hsa_circ_0000702	circRNA
hsa-miR-29b-3p	hsa_circ_0000836	circRNA
hsa-miR-132-3p	NET1	mRNA
hsa-miR-132-3p	H3F3C	mRNA
hsa-miR-132-3p	NLK	mRNA
hsa-miR-132-3p	RND3	mRNA
hsa-miR-132-3p	ACVR1	mRNA
hsa-miR-132-3p	ADAMTS5	mRNA
hsa-miR-132-3p	ETV1	mRNA
hsa-miR-132-3p	ZFHX4	mRNA
hsa-miR-132-3p	hsa_circ_0000558	circRNA
hsa-miR-367-3p	SH3PXD2A	mRNA
hsa-miR-367-3p	VCL	mRNA
hsa-miR-367-3p	PTPRJ	mRNA
hsa-miR-367-3p	PITPNM2	mRNA
hsa-miR-367-3p	ITM2B	mRNA
hsa-miR-367-3p	NPTN	mRNA
hsa-miR-367-3p	SNN	mRNA
hsa-miR-367-3p	MMD	mRNA
hsa-miR-367-3p	NLK	mRNA
hsa-miR-367-3p	ADCY3	mRNA
hsa-miR-367-3p	TRAK2	mRNA
hsa-miR-367-3p	SOX11	mRNA
hsa-miR-367-3p	GRHL1	mRNA
hsa-miR-367-3p	PKDCC	mRNA
hsa-miR-367-3p	SLC24A3	mRNA
hsa-miR-367-3p	DAG1	mRNA
hsa-miR-367-3p	ELOVL6	mRNA
hsa-miR-367-3p	COL1A2	mRNA
hsa-miR-367-3p	CCNE2	mRNA
hsa-miR-367-3p	ZFHX4	mRNA
hsa-miR-367-3p	hsa_circ_0000818	circRNA
hsa-miR-302e	SKIDA1	mRNA
hsa-miR-302e	CCND1	mRNA
hsa-miR-302e	E2F7	mRNA
hsa-miR-302e	ANO6	mRNA
hsa-miR-302e	RGMA	mRNA
hsa-miR-302e	RAB11A	mRNA
hsa-miR-302e	ITPRIPL2	mRNA
hsa-miR-302e	CYP26B1	mRNA
hsa-miR-302e	RND3	mRNA
hsa-miR-302e	CTSA	mRNA
hsa-miR-302e	CDC25A	mRNA
hsa-miR-302e	MED12L	mRNA
hsa-miR-302e	MFAP3L	mRNA
hsa-miR-302e	RAI14	mRNA
hsa-miR-302e	ITGA2	mRNA
hsa-miR-302e	POLR3G	mRNA
hsa-miR-302e	EPHA7	mRNA
hsa-miR-302e	PLAG1	mRNA
hsa-miR-302e	ADAM9	mRNA
hsa-miR-302e	VLDLR	mRNA
hsa-miR-302e	hsa_circ_0001654	circRNA
hsa-miR-373-3p	SKIDA1	mRNA
hsa-miR-373-3p	CCND1	mRNA
hsa-miR-373-3p	E2F7	mRNA
hsa-miR-373-3p	ANO6	mRNA
hsa-miR-373-3p	RGMA	mRNA
hsa-miR-373-3p	RAB11A	mRNA
hsa-miR-373-3p	ITPRIPL2	mRNA
hsa-miR-373-3p	CYP26B1	mRNA
hsa-miR-373-3p	RND3	mRNA
hsa-miR-373-3p	CTSA	mRNA
hsa-miR-373-3p	CDC25A	mRNA
hsa-miR-373-3p	MED12L	mRNA
hsa-miR-373-3p	MFAP3L	mRNA
hsa-miR-373-3p	RAI14	mRNA
hsa-miR-373-3p	ITGA2	mRNA
hsa-miR-373-3p	POLR3G	mRNA
hsa-miR-373-3p	EPHA7	mRNA
hsa-miR-373-3p	PLAG1	mRNA
hsa-miR-373-3p	ADAM9	mRNA
hsa-miR-373-3p	VLDLR	mRNA
hsa-miR-373-3p	hsa_circ_0001654	circRNA
hsa-miR-181a-5p	E2F7	mRNA
hsa-miR-181a-5p	PRTG	mRNA
hsa-miR-181a-5p	NPTN	mRNA
hsa-miR-181a-5p	RAB11A	mRNA
hsa-miR-181a-5p	ARNT2	mRNA
hsa-miR-181a-5p	SNN	mRNA
hsa-miR-181a-5p	NLK	mRNA
hsa-miR-181a-5p	CYP26B1	mRNA
hsa-miR-181a-5p	FIGN	mRNA
hsa-miR-181a-5p	TRAK2	mRNA
hsa-miR-181a-5p	LGALSL	mRNA
hsa-miR-181a-5p	ACVR2A	mRNA
hsa-miR-181a-5p	HOXD1	mRNA
hsa-miR-181a-5p	ADAMTS5	mRNA
hsa-miR-181a-5p	CPOX	mRNA
hsa-miR-181a-5p	FSTL1	mRNA
hsa-miR-181a-5p	TRIM71	mRNA
hsa-miR-181a-5p	CTDSPL	mRNA
hsa-miR-181a-5p	IQCJ-SCHIP1	mRNA
hsa-miR-181a-5p	PDE5A	mRNA
hsa-miR-181a-5p	SLC25A4	mRNA
hsa-miR-181a-5p	F2R	mRNA
hsa-miR-181a-5p	CNKSR3	mRNA
hsa-miR-181a-5p	PLAG1	mRNA
hsa-miR-181a-5p	ZFHX4	mRNA
hsa-miR-181a-5p	hsa_circ_0001550	circRNA
hsa-miR-126-3p	ADAM9	mRNA
hsa-miR-126-3p	XIST	lncRNA
hsa-miR-454-3p	SKIDA1	mRNA
hsa-miR-454-3p	DLG5	mRNA
hsa-miR-454-3p	CEP55	mRNA
hsa-miR-454-3p	FAT3	mRNA
hsa-miR-454-3p	E2F7	mRNA
hsa-miR-454-3p	TSC22D1	mRNA
hsa-miR-454-3p	NPTN	mRNA
hsa-miR-454-3p	ITPRIPL2	mRNA
hsa-miR-454-3p	S1PR2	mRNA
hsa-miR-454-3p	UXS1	mRNA
hsa-miR-454-3p	ACVR1	mRNA
hsa-miR-454-3p	IGFBP5	mRNA
hsa-miR-454-3p	LGALSL	mRNA
hsa-miR-454-3p	HOXD1	mRNA
hsa-miR-454-3p	SLC24A3	mRNA
hsa-miR-454-3p	ANKRD28	mRNA
hsa-miR-454-3p	MED12L	mRNA
hsa-miR-454-3p	CCNA2	mRNA
hsa-miR-454-3p	TRPC3	mRNA
hsa-miR-454-3p	EPHA7	mRNA
hsa-miR-454-3p	DLL1	mRNA
hsa-miR-454-3p	MYB	mRNA
hsa-miR-454-3p	HOXA3	mRNA
hsa-miR-454-3p	STC1	mRNA
hsa-miR-454-3p	PIP4P2	mRNA
hsa-miR-454-3p	LRP12	mRNA
hsa-miR-454-3p	ESCO2	mRNA
hsa-miR-454-3p	hsa_circ_0000972	circRNA
hsa-miR-454-3p	hsa_circ_0001322	circRNA
hsa-miR-454-3p	hsa_circ_0005455	circRNA
hsa-miR-219a-5p	CCNA2	mRNA
hsa-miR-219a-5p	VLDLR	mRNA
hsa-miR-219a-5p	hsa_circ_0001654	circRNA
hsa-miR-18b-5p	MANEAL	mRNA
hsa-miR-18b-5p	THBS1	mRNA
hsa-miR-18b-5p	CTDSPL	mRNA
hsa-miR-18b-5p	EPHA7	mRNA
hsa-miR-18b-5p	hsa_circ_0001699	circRNA
hsa-miR-18b-5p	hsa_circ_0001247	circRNA
hsa-miR-125a-5p	LRRC8B	mRNA
hsa-miR-125a-5p	LIPA	mRNA
hsa-miR-125a-5p	SEMA4D	mRNA
hsa-miR-125a-5p	hsa_circ_0000051	circRNA
hsa-miR-125a-5p	hsa_circ_0001492	circRNA
hsa-miR-125a-5p	ZNF503-AS1	lncRNA
hsa-miR-125a-5p	XIST	lncRNA
hsa-miR-125a-5p	AL359644.1	lncRNA
hsa-miR-125a-5p	NEAT1	lncRNA
hsa-miR-125a-5p	MALAT1	lncRNA
hsa-miR-125a-5p	FBXL19-AS1	lncRNA
hsa-miR-425-5p	TNC	mRNA
hsa-miR-425-5p	LY86-AS1	lncRNA
hsa-miR-425-5p	XIST	lncRNA
hsa-miR-425-5p	TTTY15	lncRNA
hsa-miR-425-5p	MAGI2-AS3	lncRNA
hsa-miR-425-5p	NEXN-AS1	lncRNA
hsa-miR-425-5p	NEAT1	lncRNA
hsa-miR-425-5p	MALAT1	lncRNA
hsa-miR-425-5p	LINC00534	lncRNA
hsa-miR-613	SKIDA1	mRNA
hsa-miR-613	NET1	mRNA
hsa-miR-613	THBS1	mRNA
hsa-miR-613	MMD	mRNA
hsa-miR-613	CLCN3	mRNA
hsa-miR-613	KIF2A	mRNA
hsa-miR-613	POLR3G	mRNA
hsa-miR-613	TMSB4X	mRNA
hsa-miR-613	ZNF503-AS1	lncRNA
hsa-miR-613	XIST	lncRNA
hsa-miR-613	TTTY15	lncRNA
hsa-miR-613	NEXN-AS1	lncRNA
hsa-miR-613	NEAT1	lncRNA
hsa-miR-613	MALAT1	lncRNA
hsa-miR-22-3p	ITGB3BP	mRNA
hsa-miR-22-3p	SV2A	mRNA
hsa-miR-22-3p	NET1	mRNA
hsa-miR-22-3p	H3F3C	mRNA
hsa-miR-22-3p	hsa_circ_0001699	circRNA
hsa-miR-22-3p	ZNF503-AS1	lncRNA
hsa-miR-22-3p	XIST	lncRNA
hsa-miR-22-3p	MAGI2-AS3	lncRNA
hsa-miR-22-3p	NEAT1	lncRNA
hsa-miR-22-3p	CRNDE	lncRNA
hsa-miR-22-3p	MALAT1	lncRNA
hsa-miR-22-3p	LINC00534	lncRNA
hsa-miR-22-3p	FBXL19-AS1	lncRNA
hsa-miR-495-3p	VCL	mRNA
hsa-miR-495-3p	PTPRJ	mRNA
hsa-miR-495-3p	ITM2B	mRNA
hsa-miR-495-3p	FOXG1	mRNA
hsa-miR-495-3p	PCLAF	mRNA
hsa-miR-495-3p	IRS1	mRNA
hsa-miR-495-3p	DAG1	mRNA
hsa-miR-495-3p	ELOVL7	mRNA
hsa-miR-495-3p	SPARC	mRNA
hsa-miR-495-3p	CNKSR3	mRNA
hsa-miR-495-3p	PTK7	mRNA
hsa-miR-495-3p	ZFHX4	mRNA
hsa-miR-495-3p	TNC	mRNA
hsa-miR-495-3p	hsa_circ_0001492	circRNA
hsa-miR-16-5p	PHLDA3	mRNA
hsa-miR-16-5p	CEP55	mRNA
hsa-miR-16-5p	PTPRJ	mRNA
hsa-miR-16-5p	CCND1	mRNA
hsa-miR-16-5p	CHEK1	mRNA
hsa-miR-16-5p	E2F7	mRNA
hsa-miR-16-5p	KIF5A	mRNA
hsa-miR-16-5p	CYP26B1	mRNA
hsa-miR-16-5p	IRS1	mRNA
hsa-miR-16-5p	ACVR2A	mRNA
hsa-miR-16-5p	ADAMTS5	mRNA
hsa-miR-16-5p	CDC25A	mRNA
hsa-miR-16-5p	RARB	mRNA
hsa-miR-16-5p	CTDSPL	mRNA
hsa-miR-16-5p	CLCN3	mRNA
hsa-miR-16-5p	ITGA2	mRNA
hsa-miR-16-5p	EPHA7	mRNA
hsa-miR-16-5p	DLL1	mRNA
hsa-miR-16-5p	SH3BGRL2	mRNA
hsa-miR-16-5p	MYB	mRNA
hsa-miR-16-5p	HOXA3	mRNA
hsa-miR-16-5p	HOXA10	mRNA
hsa-miR-16-5p	PLAG1	mRNA
hsa-miR-16-5p	PIP4P2	mRNA
hsa-miR-16-5p	ZFHX4	mRNA
hsa-miR-16-5p	hsa_circ_0001472	circRNA
hsa-miR-16-5p	hsa_circ_0001699	circRNA
hsa-miR-16-5p	hsa_circ_0000365	circRNA
hsa-miR-16-5p	hsa_circ_0000651	circRNA
hsa-miR-16-5p	hsa_circ_0000799	circRNA
hsa-miR-205-5p	CENPF	mRNA
hsa-miR-205-5p	PTPRJ	mRNA
hsa-miR-205-5p	TSC22D1	mRNA
hsa-miR-205-5p	MMD	mRNA
hsa-miR-205-5p	TRAK2	mRNA
hsa-miR-205-5p	hsa_circ_0001599	circRNA
hsa-miR-205-5p	hsa_circ_0000711	circRNA
hsa-miR-519d-3p	SH3PXD2A	mRNA
hsa-miR-519d-3p	CCND1	mRNA
hsa-miR-519d-3p	CIT	mRNA
hsa-miR-519d-3p	TSPAN9	mRNA
hsa-miR-519d-3p	ANO6	mRNA
hsa-miR-519d-3p	KIF5A	mRNA
hsa-miR-519d-3p	COL4A1	mRNA
hsa-miR-519d-3p	WASF3	mRNA
hsa-miR-519d-3p	RGMA	mRNA
hsa-miR-519d-3p	ITPRIPL2	mRNA
hsa-miR-519d-3p	MYO5B	mRNA
hsa-miR-519d-3p	UXS1	mRNA
hsa-miR-519d-3p	RND3	mRNA
hsa-miR-519d-3p	RRM2	mRNA
hsa-miR-519d-3p	CSRNP3	mRNA
hsa-miR-519d-3p	CTSA	mRNA
hsa-miR-519d-3p	ANKRD28	mRNA
hsa-miR-519d-3p	MED12L	mRNA
hsa-miR-519d-3p	MFAP3L	mRNA
hsa-miR-519d-3p	ARHGEF28	mRNA
hsa-miR-519d-3p	POLR3G	mRNA
hsa-miR-519d-3p	EPHA7	mRNA
hsa-miR-519d-3p	ETV1	mRNA
hsa-miR-519d-3p	STC1	mRNA
hsa-miR-519d-3p	PLAG1	mRNA
hsa-miR-519d-3p	LRP12	mRNA
hsa-miR-519d-3p	ADAM9	mRNA
hsa-miR-519d-3p	PKIA	mRNA
hsa-miR-519d-3p	VLDLR	mRNA
hsa-miR-519d-3p	EDA2R	mRNA
hsa-miR-519d-3p	HMGB3	mRNA
hsa-miR-519d-3p	hsa_circ_0000972	circRNA
hsa-miR-519d-3p	hsa_circ_0001654	circRNA
hsa-miR-33a-5p	RGMA	mRNA
hsa-miR-33a-5p	ZFHX4	mRNA
hsa-miR-33a-5p	hsa_circ_0001349	circRNA
hsa-miR-149-5p	PANX1	mRNA
hsa-miR-149-5p	PLAG1	mRNA
hsa-miR-149-5p	hsa_circ_0005455	circRNA
hsa-miR-149-5p	hsa_circ_0000907	circRNA
hsa-miR-375	HOXA3	mRNA
hsa-miR-375	ZFHX4	mRNA
hsa-miR-375	MAL2	mRNA
hsa-miR-375	hsa_circ_0001392	circRNA
hsa-miR-375	LY86-AS1	lncRNA
hsa-miR-375	XIST	lncRNA
hsa-miR-375	LINC00211	lncRNA
hsa-miR-375	MALAT1	lncRNA
hsa-miR-135b-5p	C1orf198	mRNA
hsa-miR-135b-5p	NET1	mRNA
hsa-miR-135b-5p	ARHGAP11A	mRNA
hsa-miR-135b-5p	DAG1	mRNA
hsa-miR-135b-5p	ELOVL6	mRNA
hsa-miR-135b-5p	HOXA10	mRNA
hsa-miR-135b-5p	EYA1	mRNA
hsa-miR-135b-5p	VLDLR	mRNA
hsa-miR-135b-5p	hsa_circ_0000558	circRNA
hsa-miR-135b-5p	hsa_circ_0005455	circRNA
hsa-miR-134-5p	TSC22D1	mRNA
hsa-miR-134-5p	NRIP1	mRNA
hsa-miR-134-5p	hsa_circ_0000799	circRNA
hsa-miR-137	E2F7	mRNA
hsa-miR-137	IGFBP5	mRNA
hsa-miR-137	SLC24A3	mRNA
hsa-miR-137	ANKRD28	mRNA
hsa-miR-137	DAG1	mRNA
hsa-miR-137	EPHA7	mRNA
hsa-miR-137	TNC	mRNA
hsa-miR-137	hsa_circ_0005455	circRNA
hsa-miR-137	LY86-AS1	lncRNA
hsa-miR-137	ZNF503-AS1	lncRNA
hsa-miR-137	XIST	lncRNA
hsa-miR-137	MAGI2-AS3	lncRNA
hsa-miR-130a-3p	SKIDA1	mRNA
hsa-miR-130a-3p	DLG5	mRNA
hsa-miR-130a-3p	CEP55	mRNA
hsa-miR-130a-3p	FAT3	mRNA
hsa-miR-130a-3p	E2F7	mRNA
hsa-miR-130a-3p	TSC22D1	mRNA
hsa-miR-130a-3p	NPTN	mRNA
hsa-miR-130a-3p	ITPRIPL2	mRNA
hsa-miR-130a-3p	S1PR2	mRNA
hsa-miR-130a-3p	UXS1	mRNA
hsa-miR-130a-3p	ACVR1	mRNA
hsa-miR-130a-3p	IGFBP5	mRNA
hsa-miR-130a-3p	LGALSL	mRNA
hsa-miR-130a-3p	HOXD1	mRNA
hsa-miR-130a-3p	SLC24A3	mRNA
hsa-miR-130a-3p	ANKRD28	mRNA
hsa-miR-130a-3p	MED12L	mRNA
hsa-miR-130a-3p	CCNA2	mRNA
hsa-miR-130a-3p	TRPC3	mRNA
hsa-miR-130a-3p	EPHA7	mRNA
hsa-miR-130a-3p	DLL1	mRNA
hsa-miR-130a-3p	MYB	mRNA
hsa-miR-130a-3p	HOXA3	mRNA
hsa-miR-130a-3p	STC1	mRNA
hsa-miR-130a-3p	PIP4P2	mRNA
hsa-miR-130a-3p	LRP12	mRNA
hsa-miR-130a-3p	ESCO2	mRNA
hsa-miR-130a-3p	hsa_circ_0000972	circRNA
hsa-miR-130a-3p	hsa_circ_0001322	circRNA
hsa-miR-130a-3p	hsa_circ_0005455	circRNA
hsa-miR-302c-3p	SKIDA1	mRNA
hsa-miR-302c-3p	CCND1	mRNA
hsa-miR-302c-3p	E2F7	mRNA
hsa-miR-302c-3p	ANO6	mRNA
hsa-miR-302c-3p	RGMA	mRNA
hsa-miR-302c-3p	RAB11A	mRNA
hsa-miR-302c-3p	ITPRIPL2	mRNA
hsa-miR-302c-3p	CYP26B1	mRNA
hsa-miR-302c-3p	RND3	mRNA
hsa-miR-302c-3p	CTSA	mRNA
hsa-miR-302c-3p	CDC25A	mRNA
hsa-miR-302c-3p	MED12L	mRNA
hsa-miR-302c-3p	MFAP3L	mRNA
hsa-miR-302c-3p	RAI14	mRNA
hsa-miR-302c-3p	ITGA2	mRNA
hsa-miR-302c-3p	POLR3G	mRNA
hsa-miR-302c-3p	EPHA7	mRNA
hsa-miR-302c-3p	PLAG1	mRNA
hsa-miR-302c-3p	ADAM9	mRNA
hsa-miR-302c-3p	VLDLR	mRNA
hsa-miR-302c-3p	hsa_circ_0001654	circRNA
hsa-miR-505-3p	CHEK1	mRNA
hsa-miR-505-3p	IQCJ-SCHIP1	mRNA
hsa-miR-505-3p	hsa_circ_0000836	circRNA
hsa-miR-505-3p	hsa_circ_0001258	circRNA
hsa-miR-129-5p	LRIG3	mRNA
hsa-miR-129-5p	E2F7	mRNA
hsa-miR-129-5p	ACTN1	mRNA
hsa-miR-129-5p	COL1A1	mRNA
hsa-miR-129-5p	FIGN	mRNA
hsa-miR-129-5p	SOX11	mRNA
hsa-miR-129-5p	MEIS1	mRNA
hsa-miR-129-5p	MFAP3L	mRNA
hsa-miR-129-5p	ETV1	mRNA
hsa-miR-129-5p	hsa_circ_0000799	circRNA
hsa-miR-129-5p	AC124014.1	lncRNA
hsa-miR-129-5p	LY86-AS1	lncRNA
hsa-miR-129-5p	AC007611.1	lncRNA
hsa-miR-129-5p	ZNF503-AS1	lncRNA
hsa-miR-129-5p	XIST	lncRNA
hsa-miR-129-5p	TTTY15	lncRNA
hsa-miR-129-5p	MAGI2-AS3	lncRNA
hsa-miR-129-5p	NEAT1	lncRNA
hsa-miR-129-5p	CRNDE	lncRNA
hsa-miR-129-5p	MALAT1	lncRNA
hsa-miR-129-5p	FBXL19-AS1	lncRNA
hsa-miR-224-5p	PANX1	mRNA
hsa-miR-224-5p	ITM2B	mRNA
hsa-miR-224-5p	SDC4	mRNA
hsa-miR-224-5p	ADAMTS5	mRNA
hsa-miR-224-5p	PLAG1	mRNA
hsa-miR-224-5p	hsa_circ_0000620	circRNA
hsa-miR-195-5p	PHLDA3	mRNA
hsa-miR-195-5p	CEP55	mRNA
hsa-miR-195-5p	PTPRJ	mRNA
hsa-miR-195-5p	CCND1	mRNA
hsa-miR-195-5p	CHEK1	mRNA
hsa-miR-195-5p	E2F7	mRNA
hsa-miR-195-5p	KIF5A	mRNA
hsa-miR-195-5p	CYP26B1	mRNA
hsa-miR-195-5p	IRS1	mRNA
hsa-miR-195-5p	ACVR2A	mRNA
hsa-miR-195-5p	ADAMTS5	mRNA
hsa-miR-195-5p	CDC25A	mRNA
hsa-miR-195-5p	RARB	mRNA
hsa-miR-195-5p	CTDSPL	mRNA
hsa-miR-195-5p	CLCN3	mRNA
hsa-miR-195-5p	ITGA2	mRNA
hsa-miR-195-5p	EPHA7	mRNA
hsa-miR-195-5p	DLL1	mRNA
hsa-miR-195-5p	SH3BGRL2	mRNA
hsa-miR-195-5p	MYB	mRNA
hsa-miR-195-5p	HOXA3	mRNA
hsa-miR-195-5p	HOXA10	mRNA
hsa-miR-195-5p	PLAG1	mRNA
hsa-miR-195-5p	PIP4P2	mRNA
hsa-miR-195-5p	ZFHX4	mRNA
hsa-miR-195-5p	hsa_circ_0001472	circRNA
hsa-miR-195-5p	hsa_circ_0001699	circRNA
hsa-miR-195-5p	hsa_circ_0000365	circRNA
hsa-miR-195-5p	hsa_circ_0000651	circRNA
hsa-miR-195-5p	hsa_circ_0000799	circRNA
hsa-miR-223-3p	FBXO16	mRNA
hsa-miR-223-3p	hsa_circ_0005455	circRNA
hsa-miR-29a-3p	ADAM12	mRNA
hsa-miR-29a-3p	E2F7	mRNA
hsa-miR-29a-3p	COL4A1	mRNA
hsa-miR-29a-3p	COL1A1	mRNA
hsa-miR-29a-3p	COL5A2	mRNA
hsa-miR-29a-3p	TRAK2	mRNA
hsa-miR-29a-3p	ASAP2	mRNA
hsa-miR-29a-3p	LIMS1	mRNA
hsa-miR-29a-3p	ACVR2A	mRNA
hsa-miR-29a-3p	COL3A1	mRNA
hsa-miR-29a-3p	FSTL1	mRNA
hsa-miR-29a-3p	CLDN1	mRNA
hsa-miR-29a-3p	IQCJ-SCHIP1	mRNA
hsa-miR-29a-3p	CCNA2	mRNA
hsa-miR-29a-3p	SPARC	mRNA
hsa-miR-29a-3p	COL1A2	mRNA
hsa-miR-29a-3p	PLAG1	mRNA
hsa-miR-29a-3p	hsa_circ_0000702	circRNA
hsa-miR-29a-3p	hsa_circ_0000836	circRNA
hsa-miR-17-5p	SH3PXD2A	mRNA
hsa-miR-17-5p	CCND1	mRNA
hsa-miR-17-5p	CIT	mRNA
hsa-miR-17-5p	TSPAN9	mRNA
hsa-miR-17-5p	ANO6	mRNA
hsa-miR-17-5p	KIF5A	mRNA
hsa-miR-17-5p	COL4A1	mRNA
hsa-miR-17-5p	WASF3	mRNA
hsa-miR-17-5p	RGMA	mRNA
hsa-miR-17-5p	ITPRIPL2	mRNA
hsa-miR-17-5p	MYO5B	mRNA
hsa-miR-17-5p	UXS1	mRNA
hsa-miR-17-5p	RND3	mRNA
hsa-miR-17-5p	RRM2	mRNA
hsa-miR-17-5p	CSRNP3	mRNA
hsa-miR-17-5p	CTSA	mRNA
hsa-miR-17-5p	ADAMTS5	mRNA
hsa-miR-17-5p	ANKRD28	mRNA
hsa-miR-17-5p	MED12L	mRNA
hsa-miR-17-5p	MFAP3L	mRNA
hsa-miR-17-5p	POLR3G	mRNA
hsa-miR-17-5p	EPHA7	mRNA
hsa-miR-17-5p	ETV1	mRNA
hsa-miR-17-5p	STC1	mRNA
hsa-miR-17-5p	PLAG1	mRNA
hsa-miR-17-5p	ADAM9	mRNA
hsa-miR-17-5p	PKIA	mRNA
hsa-miR-17-5p	VLDLR	mRNA
hsa-miR-17-5p	EDA2R	mRNA
hsa-miR-17-5p	HMGB3	mRNA
hsa-miR-17-5p	hsa_circ_0000972	circRNA
hsa-miR-17-5p	hsa_circ_0001654	circRNA
hsa-miR-17-5p	XIST	lncRNA
hsa-miR-17-5p	TTTY15	lncRNA
hsa-miR-17-5p	TPRG1-AS1	lncRNA
hsa-miR-17-5p	LINC00211	lncRNA
hsa-miR-17-5p	NEAT1	lncRNA
hsa-miR-17-5p	MALAT1	lncRNA
hsa-miR-17-5p	AL928654.1	lncRNA
hsa-miR-17-5p	FBXL19-AS1	lncRNA
hsa-miR-363-3p	SH3PXD2A	mRNA
hsa-miR-363-3p	VCL	mRNA
hsa-miR-363-3p	PTPRJ	mRNA
hsa-miR-363-3p	PITPNM2	mRNA
hsa-miR-363-3p	ITM2B	mRNA
hsa-miR-363-3p	FOXG1	mRNA
hsa-miR-363-3p	NPTN	mRNA
hsa-miR-363-3p	SNN	mRNA
hsa-miR-363-3p	MMD	mRNA
hsa-miR-363-3p	NLK	mRNA
hsa-miR-363-3p	ADCY3	mRNA
hsa-miR-363-3p	TRAK2	mRNA
hsa-miR-363-3p	SOX11	mRNA
hsa-miR-363-3p	GRHL1	mRNA
hsa-miR-363-3p	PKDCC	mRNA
hsa-miR-363-3p	SLC24A3	mRNA
hsa-miR-363-3p	ELOVL6	mRNA
hsa-miR-363-3p	COL1A2	mRNA
hsa-miR-363-3p	CCNE2	mRNA
hsa-miR-363-3p	ZFHX4	mRNA
hsa-miR-363-3p	hsa_circ_0000818	circRNA
hsa-miR-363-3p	ZNF503-AS1	lncRNA
hsa-miR-363-3p	XIST	lncRNA
hsa-miR-363-3p	TPRG1-AS1	lncRNA
hsa-miR-363-3p	MAGI2-AS3	lncRNA
hsa-miR-363-3p	NEXN-AS1	lncRNA
hsa-miR-363-3p	CRNDE	lncRNA
hsa-miR-363-3p	MALAT1	lncRNA
hsa-miR-153-3p	VCL	mRNA
hsa-miR-153-3p	NPTN	mRNA
hsa-miR-153-3p	UXS1	mRNA
hsa-miR-153-3p	TRAK2	mRNA
hsa-miR-153-3p	CLCN3	mRNA
hsa-miR-153-3p	RAI14	mRNA
hsa-miR-153-3p	KIF20A	mRNA
hsa-miR-153-3p	MYB	mRNA
hsa-miR-153-3p	PIP4P2	mRNA
hsa-miR-153-3p	LRP12	mRNA
hsa-miR-153-3p	TMSB4X	mRNA
hsa-miR-153-3p	hsa_circ_0000836	circRNA
hsa-miR-15a-5p	PHLDA3	mRNA
hsa-miR-15a-5p	CEP55	mRNA
hsa-miR-15a-5p	PTPRJ	mRNA
hsa-miR-15a-5p	CCND1	mRNA
hsa-miR-15a-5p	CHEK1	mRNA
hsa-miR-15a-5p	E2F7	mRNA
hsa-miR-15a-5p	KIF5A	mRNA
hsa-miR-15a-5p	CYP26B1	mRNA
hsa-miR-15a-5p	IRS1	mRNA
hsa-miR-15a-5p	ACVR2A	mRNA
hsa-miR-15a-5p	ADAMTS5	mRNA
hsa-miR-15a-5p	CDC25A	mRNA
hsa-miR-15a-5p	RARB	mRNA
hsa-miR-15a-5p	CTDSPL	mRNA
hsa-miR-15a-5p	CLCN3	mRNA
hsa-miR-15a-5p	ITGA2	mRNA
hsa-miR-15a-5p	EPHA7	mRNA
hsa-miR-15a-5p	DLL1	mRNA
hsa-miR-15a-5p	SH3BGRL2	mRNA
hsa-miR-15a-5p	MYB	mRNA
hsa-miR-15a-5p	HOXA3	mRNA
hsa-miR-15a-5p	HOXA10	mRNA
hsa-miR-15a-5p	PLAG1	mRNA
hsa-miR-15a-5p	PIP4P2	mRNA
hsa-miR-15a-5p	ZFHX4	mRNA
hsa-miR-15a-5p	hsa_circ_0001472	circRNA
hsa-miR-15a-5p	hsa_circ_0001699	circRNA
hsa-miR-15a-5p	hsa_circ_0000365	circRNA
hsa-miR-15a-5p	hsa_circ_0000651	circRNA
hsa-miR-15a-5p	hsa_circ_0000799	circRNA
hsa-miR-154-5p	ECE1	mRNA
hsa-miR-154-5p	hsa_circ_0001472	circRNA
hsa-let-7c-5p	CDCA8	mRNA
hsa-let-7c-5p	PRRX1	mRNA
hsa-let-7c-5p	SKIDA1	mRNA
hsa-let-7c-5p	TPP1	mRNA
hsa-let-7c-5p	B4GAT1	mRNA
hsa-let-7c-5p	LRIG3	mRNA
hsa-let-7c-5p	ESPL1	mRNA
hsa-let-7c-5p	COL4A1	mRNA
hsa-let-7c-5p	ARG2	mRNA
hsa-let-7c-5p	PRTG	mRNA
hsa-let-7c-5p	THBS1	mRNA
hsa-let-7c-5p	CCNF	mRNA
hsa-let-7c-5p	AC012184.2	mRNA
hsa-let-7c-5p	GJC1	mRNA
hsa-let-7c-5p	COL1A1	mRNA
hsa-let-7c-5p	NLK	mRNA
hsa-let-7c-5p	ITGB3	mRNA
hsa-let-7c-5p	FIGN	mRNA
hsa-let-7c-5p	COL5A2	mRNA
hsa-let-7c-5p	RRM2	mRNA
hsa-let-7c-5p	COL3A1	mRNA
hsa-let-7c-5p	KREMEN1	mRNA
hsa-let-7c-5p	CDC25A	mRNA
hsa-let-7c-5p	TRIM71	mRNA
hsa-let-7c-5p	MFAP3L	mRNA
hsa-let-7c-5p	IGF2BP3	mRNA
hsa-let-7c-5p	COL1A2	mRNA
hsa-let-7c-5p	ACER2	mRNA
hsa-let-7c-5p	PGRMC1	mRNA
hsa-let-7c-5p	hsa_circ_0000437	circRNA
hsa-let-7c-5p	hsa_circ_0000799	circRNA
hsa-miR-142-3p	RAB11A	mRNA
hsa-miR-142-3p	ACVR2A	mRNA
hsa-miR-142-3p	LY86-AS1	lncRNA
hsa-miR-142-3p	TTTY15	lncRNA
hsa-miR-142-3p	MAGI2-AS3	lncRNA
hsa-miR-142-3p	NEXN-AS1	lncRNA
hsa-miR-142-3p	NEAT1	lncRNA
hsa-miR-142-3p	CRNDE	lncRNA
hsa-miR-142-3p	MALAT1	lncRNA
hsa-miR-142-3p	FBXL19-AS1	lncRNA
hsa-miR-320c	FOXM1	mRNA
hsa-miR-320c	RAB11A	mRNA
hsa-miR-320c	DAG1	mRNA
hsa-miR-320c	IGF2BP3	mRNA
hsa-miR-320c	HOXA10	mRNA
hsa-miR-320c	VLDLR	mRNA
hsa-miR-320c	hsa_circ_0001095	circRNA
hsa-miR-320c	hsa_circ_0000651	circRNA
hsa-miR-320c	hsa_circ_0005455	circRNA
hsa-miR-24-3p	SKIDA1	mRNA
hsa-miR-24-3p	NET1	mRNA
hsa-miR-24-3p	B4GAT1	mRNA
hsa-miR-24-3p	H2AFX	mRNA
hsa-miR-24-3p	SNN	mRNA
hsa-miR-24-3p	IGFBP5	mRNA
hsa-miR-24-3p	CLCN3	mRNA
hsa-miR-24-3p	DLL1	mRNA
hsa-miR-24-3p	LY86-AS1	lncRNA
hsa-miR-24-3p	XIST	lncRNA
hsa-miR-24-3p	LINC00278	lncRNA
hsa-miR-24-3p	NEXN-AS1	lncRNA
hsa-miR-24-3p	NEAT1	lncRNA
hsa-miR-24-3p	MALAT1	lncRNA
hsa-miR-24-3p	LINC00534	lncRNA
hsa-miR-24-3p	FBXL19-AS1	lncRNA
hsa-miR-30c-5p	DLG5	mRNA
hsa-miR-30c-5p	SH3PXD2A	mRNA
hsa-miR-30c-5p	E2F7	mRNA
hsa-miR-30c-5p	PITPNM2	mRNA
hsa-miR-30c-5p	ACTN1	mRNA
hsa-miR-30c-5p	FOXG1	mRNA
hsa-miR-30c-5p	PCLAF	mRNA
hsa-miR-30c-5p	RAB11A	mRNA
hsa-miR-30c-5p	MMD	mRNA
hsa-miR-30c-5p	NLK	mRNA
hsa-miR-30c-5p	ACVR1	mRNA
hsa-miR-30c-5p	IRS1	mRNA
hsa-miR-30c-5p	GRHL1	mRNA
hsa-miR-30c-5p	YPEL5	mRNA
hsa-miR-30c-5p	NRIP1	mRNA
hsa-miR-30c-5p	CPOX	mRNA
hsa-miR-30c-5p	DAG1	mRNA
hsa-miR-30c-5p	PLA2G12A	mRNA
hsa-miR-30c-5p	RAI14	mRNA
hsa-miR-30c-5p	DPY19L1	mRNA
hsa-miR-30c-5p	CCNE2	mRNA
hsa-miR-30c-5p	ADAM9	mRNA
hsa-miR-30c-5p	CTHRC1	mRNA
hsa-miR-30c-5p	hsa_circ_0000051	circRNA
hsa-miR-19b-3p	SV2A	mRNA
hsa-miR-19b-3p	PHLDA3	mRNA
hsa-miR-19b-3p	LRRC8B	mRNA
hsa-miR-19b-3p	CGN	mRNA
hsa-miR-19b-3p	RAB4A	mRNA
hsa-miR-19b-3p	SKIDA1	mRNA
hsa-miR-19b-3p	DLG5	mRNA
hsa-miR-19b-3p	CEP55	mRNA
hsa-miR-19b-3p	E2F8	mRNA
hsa-miR-19b-3p	CCND1	mRNA
hsa-miR-19b-3p	FAT3	mRNA
hsa-miR-19b-3p	LRIG3	mRNA
hsa-miR-19b-3p	POSTN	mRNA
hsa-miR-19b-3p	ACTN1	mRNA
hsa-miR-19b-3p	PCLAF	mRNA
hsa-miR-19b-3p	NPTN	mRNA
hsa-miR-19b-3p	ARHGAP11A	mRNA
hsa-miR-19b-3p	THBS1	mRNA
hsa-miR-19b-3p	ABHD17C	mRNA
hsa-miR-19b-3p	SHCBP1	mRNA
hsa-miR-19b-3p	ITPRIPL2	mRNA
hsa-miR-19b-3p	NLK	mRNA
hsa-miR-19b-3p	S1PR2	mRNA
hsa-miR-19b-3p	TRAK2	mRNA
hsa-miR-19b-3p	ID2	mRNA
hsa-miR-19b-3p	ASAP2	mRNA
hsa-miR-19b-3p	LGALSL	mRNA
hsa-miR-19b-3p	HOXD1	mRNA
hsa-miR-19b-3p	SLC24A3	mRNA
hsa-miR-19b-3p	DAG1	mRNA
hsa-miR-19b-3p	MED12L	mRNA
hsa-miR-19b-3p	PDE5A	mRNA
hsa-miR-19b-3p	CCNA2	mRNA
hsa-miR-19b-3p	TRPC3	mRNA
hsa-miR-19b-3p	ID4	mRNA
hsa-miR-19b-3p	COL1A2	mRNA
hsa-miR-19b-3p	LRP12	mRNA
hsa-miR-19b-3p	hsa_circ_0001654	circRNA
hsa-miR-485-5p	B4GAT1	mRNA
hsa-miR-485-5p	RRM2	mRNA
hsa-miR-485-5p	hsa_circ_0001095	circRNA
hsa-miR-485-5p	hsa_circ_0000799	circRNA
hsa-let-7i-5p	CDCA8	mRNA
hsa-let-7i-5p	PRRX1	mRNA
hsa-let-7i-5p	SKIDA1	mRNA
hsa-let-7i-5p	TPP1	mRNA
hsa-let-7i-5p	B4GAT1	mRNA
hsa-let-7i-5p	LRIG3	mRNA
hsa-let-7i-5p	ESPL1	mRNA
hsa-let-7i-5p	COL4A1	mRNA
hsa-let-7i-5p	ARG2	mRNA
hsa-let-7i-5p	PRTG	mRNA
hsa-let-7i-5p	THBS1	mRNA
hsa-let-7i-5p	CCNF	mRNA
hsa-let-7i-5p	AC012184.2	mRNA
hsa-let-7i-5p	GJC1	mRNA
hsa-let-7i-5p	COL1A1	mRNA
hsa-let-7i-5p	NLK	mRNA
hsa-let-7i-5p	ITGB3	mRNA
hsa-let-7i-5p	FIGN	mRNA
hsa-let-7i-5p	COL5A2	mRNA
hsa-let-7i-5p	RRM2	mRNA
hsa-let-7i-5p	COL3A1	mRNA
hsa-let-7i-5p	KREMEN1	mRNA
hsa-let-7i-5p	CDC25A	mRNA
hsa-let-7i-5p	TRIM71	mRNA
hsa-let-7i-5p	IGF2BP3	mRNA
hsa-let-7i-5p	COL1A2	mRNA
hsa-let-7i-5p	ACER2	mRNA
hsa-let-7i-5p	PGRMC1	mRNA
hsa-let-7i-5p	hsa_circ_0000437	circRNA
hsa-let-7i-5p	hsa_circ_0000799	circRNA
hsa-miR-32-5p	SH3PXD2A	mRNA
hsa-miR-32-5p	VCL	mRNA
hsa-miR-32-5p	PTPRJ	mRNA
hsa-miR-32-5p	PITPNM2	mRNA
hsa-miR-32-5p	ITM2B	mRNA
hsa-miR-32-5p	FOXG1	mRNA
hsa-miR-32-5p	NPTN	mRNA
hsa-miR-32-5p	SNN	mRNA
hsa-miR-32-5p	MMD	mRNA
hsa-miR-32-5p	NLK	mRNA
hsa-miR-32-5p	ADCY3	mRNA
hsa-miR-32-5p	TRAK2	mRNA
hsa-miR-32-5p	SOX11	mRNA
hsa-miR-32-5p	GRHL1	mRNA
hsa-miR-32-5p	PKDCC	mRNA
hsa-miR-32-5p	SLC24A3	mRNA
hsa-miR-32-5p	DAG1	mRNA
hsa-miR-32-5p	ELOVL6	mRNA
hsa-miR-32-5p	COL1A2	mRNA
hsa-miR-32-5p	CCNE2	mRNA
hsa-miR-32-5p	ZFHX4	mRNA
hsa-miR-32-5p	hsa_circ_0000818	circRNA
hsa-miR-25-3p	SH3PXD2A	mRNA
hsa-miR-25-3p	VCL	mRNA
hsa-miR-25-3p	PTPRJ	mRNA
hsa-miR-25-3p	PITPNM2	mRNA
hsa-miR-25-3p	ITM2B	mRNA
hsa-miR-25-3p	FOXG1	mRNA
hsa-miR-25-3p	NPTN	mRNA
hsa-miR-25-3p	SNN	mRNA
hsa-miR-25-3p	MMD	mRNA
hsa-miR-25-3p	NLK	mRNA
hsa-miR-25-3p	ADCY3	mRNA
hsa-miR-25-3p	TRAK2	mRNA
hsa-miR-25-3p	SOX11	mRNA
hsa-miR-25-3p	GRHL1	mRNA
hsa-miR-25-3p	PKDCC	mRNA
hsa-miR-25-3p	SLC24A3	mRNA
hsa-miR-25-3p	ELOVL6	mRNA
hsa-miR-25-3p	COL1A2	mRNA
hsa-miR-25-3p	CCNE2	mRNA
hsa-miR-25-3p	ZFHX4	mRNA
hsa-miR-25-3p	hsa_circ_0000818	circRNA
hsa-miR-222-3p	MEX3A	mRNA
hsa-miR-222-3p	CTTN	mRNA
hsa-miR-222-3p	THBS1	mRNA
hsa-miR-222-3p	NLK	mRNA
hsa-miR-222-3p	hsa_circ_0001247	circRNA
hsa-miR-455-5p	PTPRJ	mRNA
hsa-miR-455-5p	NLK	mRNA
hsa-miR-455-5p	TRAK2	mRNA
hsa-miR-455-5p	NRIP1	mRNA
hsa-miR-455-5p	hsa_circ_0001051	circRNA
hsa-miR-455-5p	TTTY15	lncRNA
hsa-miR-455-5p	TPRG1-AS1	lncRNA
hsa-miR-455-5p	MAGI2-AS3	lncRNA
hsa-miR-455-5p	NEAT1	lncRNA
hsa-miR-455-5p	MALAT1	lncRNA
hsa-miR-152-3p	LIPA	mRNA
hsa-miR-152-3p	CEP55	mRNA
hsa-miR-152-3p	E2F7	mRNA
hsa-miR-152-3p	PITPNM2	mRNA
hsa-miR-152-3p	COL4A1	mRNA
hsa-miR-152-3p	NPTN	mRNA
hsa-miR-152-3p	SNN	mRNA
hsa-miR-152-3p	MMD	mRNA
hsa-miR-152-3p	NLK	mRNA
hsa-miR-152-3p	ACVR1	mRNA
hsa-miR-152-3p	TRAK2	mRNA
hsa-miR-152-3p	LTBP1	mRNA
hsa-miR-152-3p	CTSA	mRNA
hsa-miR-152-3p	MED12L	mRNA
hsa-miR-152-3p	CCNA2	mRNA
hsa-miR-152-3p	DLL1	mRNA
hsa-miR-152-3p	TMSB4X	mRNA
hsa-miR-152-3p	hsa_circ_0000008	circRNA
hsa-miR-33b-5p	RGMA	mRNA
hsa-miR-33b-5p	ZFHX4	mRNA
hsa-miR-33b-5p	hsa_circ_0001349	circRNA
hsa-miR-18a-5p	MANEAL	mRNA
hsa-miR-18a-5p	THBS1	mRNA
hsa-miR-18a-5p	YPEL5	mRNA
hsa-miR-18a-5p	CTDSPL	mRNA
hsa-miR-18a-5p	EPHA7	mRNA
hsa-miR-18a-5p	hsa_circ_0001699	circRNA
hsa-miR-18a-5p	hsa_circ_0001247	circRNA
hsa-miR-143-3p	LRRC8B	mRNA
hsa-miR-143-3p	CDK1	mRNA
hsa-miR-143-3p	ITM2B	mRNA
hsa-miR-143-3p	COL1A1	mRNA
hsa-miR-143-3p	COL5A2	mRNA
hsa-miR-143-3p	IGFBP5	mRNA
hsa-miR-143-3p	hsa_circ_0000711	circRNA
hsa-miR-143-3p	hsa_circ_0001247	circRNA
hsa-miR-377-3p	FUT8	mRNA
hsa-miR-377-3p	THBS1	mRNA
hsa-miR-377-3p	ADAMTS5	mRNA
hsa-miR-377-3p	KIF2A	mRNA
hsa-miR-377-3p	LRP12	mRNA
hsa-miR-377-3p	hsa_circ_0000051	circRNA
hsa-miR-429	B4GAT1	mRNA
hsa-miR-429	TSC22D1	mRNA
hsa-miR-429	ITM2B	mRNA
hsa-miR-429	JKAMP	mRNA
hsa-miR-429	PRTG	mRNA
hsa-miR-429	PCLAF	mRNA
hsa-miR-429	MMD	mRNA
hsa-miR-429	RND3	mRNA
hsa-miR-429	FIGN	mRNA
hsa-miR-429	NRIP1	mRNA
hsa-miR-429	FSTL1	mRNA
hsa-miR-429	DAG1	mRNA
hsa-miR-429	IQCJ-SCHIP1	mRNA
hsa-miR-429	CCNA2	mRNA
hsa-miR-429	MYB	mRNA
hsa-miR-429	DPY19L1	mRNA
hsa-miR-429	ZFHX4	mRNA
hsa-miR-429	PKIA	mRNA
hsa-miR-429	FAM219A	mRNA
hsa-miR-429	VLDLR	mRNA
hsa-miR-429	HMGB3	mRNA
hsa-miR-429	hsa_circ_0000259	circRNA
hsa-miR-429	XIST	lncRNA
hsa-miR-429	MAGI2-AS3	lncRNA
hsa-miR-429	NEAT1	lncRNA
hsa-miR-429	MALAT1	lncRNA
hsa-miR-320d	FOXM1	mRNA
hsa-miR-320d	RAB11A	mRNA
hsa-miR-320d	DAG1	mRNA
hsa-miR-320d	IGF2BP3	mRNA
hsa-miR-320d	HOXA10	mRNA
hsa-miR-320d	VLDLR	mRNA
hsa-miR-320d	hsa_circ_0001095	circRNA
hsa-miR-320d	hsa_circ_0000651	circRNA
hsa-miR-320d	hsa_circ_0005455	circRNA
hsa-miR-221-3p	MEX3A	mRNA
hsa-miR-221-3p	CTTN	mRNA
hsa-miR-221-3p	THBS1	mRNA
hsa-miR-221-3p	NLK	mRNA
hsa-miR-221-3p	hsa_circ_0001247	circRNA
hsa-miR-139-5p	ECE1	mRNA
hsa-miR-139-5p	PTPRJ	mRNA
hsa-miR-139-5p	THBS1	mRNA
hsa-miR-139-5p	TRIM71	mRNA
hsa-miR-139-5p	IQCJ-SCHIP1	mRNA
hsa-miR-139-5p	LY86-AS1	lncRNA
hsa-miR-139-5p	XIST	lncRNA
hsa-miR-139-5p	TTTY15	lncRNA
hsa-miR-139-5p	LINC00211	lncRNA
hsa-miR-139-5p	NEAT1	lncRNA
hsa-miR-139-5p	LINC00534	lncRNA
hsa-miR-34a-5p	VCL	mRNA
hsa-miR-34a-5p	NECTIN1	mRNA
hsa-miR-34a-5p	CCND1	mRNA
hsa-miR-34a-5p	FUT8	mRNA
hsa-miR-34a-5p	SLC44A2	mRNA
hsa-miR-34a-5p	DLL1	mRNA
hsa-miR-34a-5p	CCNE2	mRNA
hsa-miR-34a-5p	ZFHX4	mRNA
hsa-miR-34a-5p	PKIA	mRNA
hsa-miR-34a-5p	hsa_circ_0000836	circRNA
hsa-miR-302a-3p	SKIDA1	mRNA
hsa-miR-302a-3p	CCND1	mRNA
hsa-miR-302a-3p	E2F7	mRNA
hsa-miR-302a-3p	ANO6	mRNA
hsa-miR-302a-3p	RGMA	mRNA
hsa-miR-302a-3p	RAB11A	mRNA
hsa-miR-302a-3p	ITPRIPL2	mRNA
hsa-miR-302a-3p	CYP26B1	mRNA
hsa-miR-302a-3p	RND3	mRNA
hsa-miR-302a-3p	CTSA	mRNA
hsa-miR-302a-3p	CDC25A	mRNA
hsa-miR-302a-3p	MED12L	mRNA
hsa-miR-302a-3p	MFAP3L	mRNA
hsa-miR-302a-3p	RAI14	mRNA
hsa-miR-302a-3p	ITGA2	mRNA
hsa-miR-302a-3p	POLR3G	mRNA
hsa-miR-302a-3p	EPHA7	mRNA
hsa-miR-302a-3p	PLAG1	mRNA
hsa-miR-302a-3p	ADAM9	mRNA
hsa-miR-302a-3p	VLDLR	mRNA
hsa-miR-302a-3p	hsa_circ_0001654	circRNA
hsa-miR-216a-5p	PCLAF	mRNA
hsa-miR-216a-5p	RAB11A	mRNA
hsa-miR-216a-5p	DPY19L1	mRNA
hsa-miR-216a-5p	MAL2	mRNA
hsa-miR-216a-5p	BEX3	mRNA
hsa-miR-216a-5p	hsa_circ_0000437	circRNA
hsa-miR-216a-5p	hsa_circ_0000620	circRNA
hsa-miR-216a-5p	hsa_circ_0000711	circRNA
hsa-miR-196a-5p	LRIG3	mRNA
hsa-miR-196a-5p	AC012184.2	mRNA
hsa-miR-196a-5p	COL1A1	mRNA
hsa-miR-196a-5p	COL3A1	mRNA
hsa-miR-196a-5p	EPHA7	mRNA
hsa-miR-196a-5p	IGF2BP3	mRNA
hsa-miR-196a-5p	COL1A2	mRNA
hsa-miR-196a-5p	ACER2	mRNA
hsa-miR-196a-5p	hsa_circ_0001472	circRNA
hsa-miR-196a-5p	hsa_circ_0001550	circRNA
hsa-miR-196a-5p	hsa_circ_0000437	circRNA
hsa-miR-196a-5p	hsa_circ_0000799	circRNA
hsa-miR-106b-5p	SH3PXD2A	mRNA
hsa-miR-106b-5p	CCND1	mRNA
hsa-miR-106b-5p	CIT	mRNA
hsa-miR-106b-5p	TSPAN9	mRNA
hsa-miR-106b-5p	ANO6	mRNA
hsa-miR-106b-5p	KIF5A	mRNA
hsa-miR-106b-5p	COL4A1	mRNA
hsa-miR-106b-5p	WASF3	mRNA
hsa-miR-106b-5p	RGMA	mRNA
hsa-miR-106b-5p	ITPRIPL2	mRNA
hsa-miR-106b-5p	MYO5B	mRNA
hsa-miR-106b-5p	UXS1	mRNA
hsa-miR-106b-5p	RND3	mRNA
hsa-miR-106b-5p	RRM2	mRNA
hsa-miR-106b-5p	CSRNP3	mRNA
hsa-miR-106b-5p	CTSA	mRNA
hsa-miR-106b-5p	ANKRD28	mRNA
hsa-miR-106b-5p	MED12L	mRNA
hsa-miR-106b-5p	MFAP3L	mRNA
hsa-miR-106b-5p	POLR3G	mRNA
hsa-miR-106b-5p	EPHA7	mRNA
hsa-miR-106b-5p	ETV1	mRNA
hsa-miR-106b-5p	STC1	mRNA
hsa-miR-106b-5p	PLAG1	mRNA
hsa-miR-106b-5p	LRP12	mRNA
hsa-miR-106b-5p	ADAM9	mRNA
hsa-miR-106b-5p	PKIA	mRNA
hsa-miR-106b-5p	VLDLR	mRNA
hsa-miR-106b-5p	EDA2R	mRNA
hsa-miR-106b-5p	HMGB3	mRNA
hsa-miR-106b-5p	hsa_circ_0000972	circRNA
hsa-miR-106b-5p	hsa_circ_0001654	circRNA
hsa-miR-186-5p	PRDX6	mRNA
hsa-miR-186-5p	ANO6	mRNA
hsa-miR-186-5p	FUT8	mRNA
hsa-miR-186-5p	RAB11A	mRNA
hsa-miR-186-5p	ATP9A	mRNA
hsa-miR-186-5p	FOXD1	mRNA
hsa-miR-186-5p	hsa_circ_0001322	circRNA
hsa-miR-186-5p	hsa_circ_0005455	circRNA
hsa-miR-186-5p	hsa_circ_0000799	circRNA
hsa-miR-218-5p	NECTIN1	mRNA
hsa-miR-218-5p	ACTN1	mRNA
hsa-miR-218-5p	OTUB2	mRNA
hsa-miR-218-5p	COL1A1	mRNA
hsa-miR-218-5p	KIF2A	mRNA
hsa-miR-218-5p	EPHA7	mRNA
hsa-miR-218-5p	CA2	mRNA
hsa-miR-218-5p	MYORG	mRNA
hsa-miR-218-5p	hsa_circ_0001051	circRNA
hsa-miR-218-5p	hsa_circ_0005455	circRNA
hsa-miR-218-5p	hsa_circ_0000799	circRNA
hsa-miR-491-5p	CYP26B1	mRNA
hsa-miR-491-5p	hsa_circ_0000051	circRNA
hsa-miR-128-3p	ECE1	mRNA
hsa-miR-128-3p	NEK2	mRNA
hsa-miR-128-3p	VCL	mRNA
hsa-miR-128-3p	H3F3C	mRNA
hsa-miR-128-3p	E2F7	mRNA
hsa-miR-128-3p	PDE3A	mRNA
hsa-miR-128-3p	MMD	mRNA
hsa-miR-128-3p	RND3	mRNA
hsa-miR-128-3p	IRS1	mRNA
hsa-miR-128-3p	COL3A1	mRNA
hsa-miR-128-3p	ELOVL6	mRNA
hsa-miR-128-3p	RAI14	mRNA
hsa-miR-128-3p	HOXA10	mRNA
hsa-miR-128-3p	PKIA	mRNA
hsa-miR-128-3p	BEX3	mRNA
hsa-miR-128-3p	hsa_circ_0001177	circRNA
hsa-miR-148b-3p	LIPA	mRNA
hsa-miR-148b-3p	CEP55	mRNA
hsa-miR-148b-3p	E2F7	mRNA
hsa-miR-148b-3p	PITPNM2	mRNA
hsa-miR-148b-3p	COL4A1	mRNA
hsa-miR-148b-3p	NPTN	mRNA
hsa-miR-148b-3p	SNN	mRNA
hsa-miR-148b-3p	MMD	mRNA
hsa-miR-148b-3p	NLK	mRNA
hsa-miR-148b-3p	ACVR1	mRNA
hsa-miR-148b-3p	TRAK2	mRNA
hsa-miR-148b-3p	LTBP1	mRNA
hsa-miR-148b-3p	CTSA	mRNA
hsa-miR-148b-3p	MED12L	mRNA
hsa-miR-148b-3p	CCNA2	mRNA
hsa-miR-148b-3p	DLL1	mRNA
hsa-miR-148b-3p	TMSB4X	mRNA
hsa-miR-148b-3p	hsa_circ_0000008	circRNA
hsa-miR-193a-3p	KIAA1549L	mRNA
hsa-miR-193a-3p	CCND1	mRNA
hsa-miR-193a-3p	IGFBP5	mRNA
hsa-miR-193a-3p	NRIP1	mRNA
hsa-miR-193a-3p	XIST	lncRNA
hsa-miR-193a-3p	NEXN-AS1	lncRNA
hsa-miR-193a-3p	NEAT1	lncRNA
hsa-miR-193a-3p	CRNDE	lncRNA
hsa-miR-193a-3p	MALAT1	lncRNA
hsa-miR-193a-3p	FBXL19-AS1	lncRNA
hsa-miR-200b-3p	B4GAT1	mRNA
hsa-miR-200b-3p	TSC22D1	mRNA
hsa-miR-200b-3p	ITM2B	mRNA
hsa-miR-200b-3p	JKAMP	mRNA
hsa-miR-200b-3p	PRTG	mRNA
hsa-miR-200b-3p	PCLAF	mRNA
hsa-miR-200b-3p	MMD	mRNA
hsa-miR-200b-3p	RND3	mRNA
hsa-miR-200b-3p	FIGN	mRNA
hsa-miR-200b-3p	NRIP1	mRNA
hsa-miR-200b-3p	FSTL1	mRNA
hsa-miR-200b-3p	DAG1	mRNA
hsa-miR-200b-3p	IQCJ-SCHIP1	mRNA
hsa-miR-200b-3p	CCNA2	mRNA
hsa-miR-200b-3p	MYB	mRNA
hsa-miR-200b-3p	DPY19L1	mRNA
hsa-miR-200b-3p	ZFHX4	mRNA
hsa-miR-200b-3p	PKIA	mRNA
hsa-miR-200b-3p	FAM219A	mRNA
hsa-miR-200b-3p	VLDLR	mRNA
hsa-miR-200b-3p	HMGB3	mRNA
hsa-miR-200b-3p	hsa_circ_0000259	circRNA
hsa-miR-301a-3p	SKIDA1	mRNA
hsa-miR-301a-3p	DLG5	mRNA
hsa-miR-301a-3p	CEP55	mRNA
hsa-miR-301a-3p	FAT3	mRNA
hsa-miR-301a-3p	E2F7	mRNA
hsa-miR-301a-3p	TSC22D1	mRNA
hsa-miR-301a-3p	NPTN	mRNA
hsa-miR-301a-3p	ITPRIPL2	mRNA
hsa-miR-301a-3p	S1PR2	mRNA
hsa-miR-301a-3p	UXS1	mRNA
hsa-miR-301a-3p	ACVR1	mRNA
hsa-miR-301a-3p	IGFBP5	mRNA
hsa-miR-301a-3p	LGALSL	mRNA
hsa-miR-301a-3p	HOXD1	mRNA
hsa-miR-301a-3p	SLC24A3	mRNA
hsa-miR-301a-3p	ANKRD28	mRNA
hsa-miR-301a-3p	MED12L	mRNA
hsa-miR-301a-3p	CCNA2	mRNA
hsa-miR-301a-3p	TRPC3	mRNA
hsa-miR-301a-3p	EPHA7	mRNA
hsa-miR-301a-3p	DLL1	mRNA
hsa-miR-301a-3p	MYB	mRNA
hsa-miR-301a-3p	HOXA3	mRNA
hsa-miR-301a-3p	STC1	mRNA
hsa-miR-301a-3p	PIP4P2	mRNA
hsa-miR-301a-3p	LRP12	mRNA
hsa-miR-301a-3p	ESCO2	mRNA
hsa-miR-301a-3p	hsa_circ_0000972	circRNA
hsa-miR-301a-3p	hsa_circ_0001322	circRNA
hsa-miR-301a-3p	hsa_circ_0005455	circRNA
hsa-miR-328-3p	H2AFX	mRNA
hsa-miR-328-3p	NRIP1	mRNA
hsa-miR-328-3p	KIF2A	mRNA
hsa-miR-328-3p	hsa_circ_0000051	circRNA
hsa-miR-382-5p	NLK	mRNA
hsa-miR-382-5p	OST4	mRNA
hsa-miR-382-5p	IGFBP5	mRNA
hsa-miR-382-5p	PDE5A	mRNA
hsa-miR-382-5p	STC1	mRNA
hsa-miR-382-5p	LRP12	mRNA
hsa-miR-382-5p	hsa_circ_0001095	circRNA
hsa-miR-382-5p	hsa_circ_0005455	circRNA
hsa-miR-181c-5p	E2F7	mRNA
hsa-miR-181c-5p	PRTG	mRNA
hsa-miR-181c-5p	NPTN	mRNA
hsa-miR-181c-5p	RAB11A	mRNA
hsa-miR-181c-5p	ARNT2	mRNA
hsa-miR-181c-5p	SNN	mRNA
hsa-miR-181c-5p	NLK	mRNA
hsa-miR-181c-5p	CYP26B1	mRNA
hsa-miR-181c-5p	FIGN	mRNA
hsa-miR-181c-5p	TRAK2	mRNA
hsa-miR-181c-5p	LGALSL	mRNA
hsa-miR-181c-5p	ACVR2A	mRNA
hsa-miR-181c-5p	HOXD1	mRNA
hsa-miR-181c-5p	ADAMTS5	mRNA
hsa-miR-181c-5p	CPOX	mRNA
hsa-miR-181c-5p	FSTL1	mRNA
hsa-miR-181c-5p	TRIM71	mRNA
hsa-miR-181c-5p	CTDSPL	mRNA
hsa-miR-181c-5p	IQCJ-SCHIP1	mRNA
hsa-miR-181c-5p	PDE5A	mRNA
hsa-miR-181c-5p	SLC25A4	mRNA
hsa-miR-181c-5p	F2R	mRNA
hsa-miR-181c-5p	CNKSR3	mRNA
hsa-miR-181c-5p	PLAG1	mRNA
hsa-miR-181c-5p	ZFHX4	mRNA
hsa-miR-181c-5p	hsa_circ_0001550	circRNA
hsa-miR-338-3p	THBS1	mRNA
hsa-miR-338-3p	COL1A1	mRNA
hsa-miR-338-3p	LGALSL	mRNA
hsa-miR-338-3p	HOXA3	mRNA
hsa-miR-338-3p	XIST	lncRNA
hsa-miR-338-3p	TPRG1-AS1	lncRNA
hsa-miR-338-3p	LINC00211	lncRNA
hsa-miR-338-3p	NEAT1	lncRNA
hsa-miR-338-3p	CRNDE	lncRNA
hsa-miR-338-3p	MALAT1	lncRNA
hsa-miR-216b-5p	BEX3	mRNA
hsa-miR-216b-5p	hsa_circ_0001492	circRNA
hsa-miR-216b-5p	hsa_circ_0001550	circRNA
hsa-miR-216b-5p	hsa_circ_0000620	circRNA
hsa-miR-216b-5p	hsa_circ_0001258	circRNA
hsa-miR-216b-5p	LY86-AS1	lncRNA
hsa-miR-216b-5p	XIST	lncRNA
hsa-miR-216b-5p	TTTY15	lncRNA
hsa-miR-216b-5p	MAGI2-AS3	lncRNA
hsa-miR-216b-5p	LINC00211	lncRNA
hsa-miR-216b-5p	NEAT1	lncRNA
hsa-miR-216b-5p	CRNDE	lncRNA
hsa-miR-216b-5p	MALAT1	lncRNA
hsa-miR-216b-5p	FBXL19-AS1	lncRNA
hsa-miR-196b-5p	LRIG3	mRNA
hsa-miR-196b-5p	AC012184.2	mRNA
hsa-miR-196b-5p	COL1A1	mRNA
hsa-miR-196b-5p	COL3A1	mRNA
hsa-miR-196b-5p	EPHA7	mRNA
hsa-miR-196b-5p	IGF2BP3	mRNA
hsa-miR-196b-5p	COL1A2	mRNA
hsa-miR-196b-5p	ACER2	mRNA
hsa-miR-196b-5p	hsa_circ_0001472	circRNA
hsa-miR-196b-5p	hsa_circ_0001550	circRNA
hsa-miR-196b-5p	hsa_circ_0000437	circRNA
hsa-miR-196b-5p	hsa_circ_0000799	circRNA
hsa-miR-30b-5p	RAB4A	mRNA
hsa-miR-30b-5p	DLG5	mRNA
[truncated: 300 more rows]
