# Supplementary material for: Identifying diagnostic markers and constructing a prognostic model for small-cell lung cancer based on blood exosome-related genes and machine-learning methods
Source: Front Oncol. 2022 Dec 22;12:1077118. doi: 10.3389/fonc.2022.1077118 (PMC9814973; doi:10.3389/fonc.2022.1077118)
Supplement: Supplementary file 7 [file Table_5.xls]

## Sheet: Sheet1
Table S5. The miRNAs regulating feature DERNAs in the CeRNA network
Feature DERNAs	miRNAs
ID2	hsa-miR-19a-3p
ID2	hsa-miR-19b-3p
hsa_circ_0005455	hsa-miR-320b
hsa_circ_0005455	hsa-miR-320a
hsa_circ_0005455	hsa-miR-140-5p
hsa_circ_0005455	hsa-miR-135a-5p
hsa_circ_0005455	hsa-miR-130b-3p
hsa_circ_0005455	hsa-miR-454-3p
hsa_circ_0005455	hsa-miR-149-5p
hsa_circ_0005455	hsa-miR-135b-5p
hsa_circ_0005455	hsa-miR-137
hsa_circ_0005455	hsa-miR-130a-3p
hsa_circ_0005455	hsa-miR-223-3p
hsa_circ_0005455	hsa-miR-320c
hsa_circ_0005455	hsa-miR-320d
hsa_circ_0005455	hsa-miR-186-5p
hsa_circ_0005455	hsa-miR-218-5p
hsa_circ_0005455	hsa-miR-301a-3p
hsa_circ_0005455	hsa-miR-382-5p
hsa_circ_0005455	hsa-miR-301b-3p
hsa_circ_0005455	hsa-miR-361-5p
hsa_circ_0001258	hsa-miR-505-3p
hsa_circ_0001258	hsa-miR-216b-5p
